# Supplementary material for: Single-cell transcriptomics reveals biomarker heterogeneity linked to CDK4/6 Inhibitor resistance in breast cancer cell lines
Source: NPJ Breast Cancer. 2025 Jul 31;11:82. doi: 10.1038/s41523-025-00803-1 (PMC12311131; doi:10.1038/s41523-025-00803-1)
Supplement: Supplementary file 2 — Supplementary Data [file 41523_2025_803_MOESM2_ESM.xlsx]

## Sheet: List of Supplementary Data
Supplementary Data 1	Summary of Sequencing, Alignment, and Count Statistics of the scRNA-seq Samples
Supplementary Data 2	Functional enrichment analysis by clusterProfiler of cell-line specific differentially expressed genes between PDS and PDR
Supplementary Data 3	Functional enrichment analysis by clusterProfiler of differentially expressed genes between PDS PDR-like cells and the other PDS cells
Supplementary Data 4	Functional enrichment analysis by clusterProfiler of genes identified as differentially expressed in each transcriptonal cluster (T-cl) by Seurat and MultiK across all cell lines
Supplementary Data 5	List of 900 PDR markers detected across cell lines
Supplementary Data 6	Functional enrichment analysis by clusterProfiler of PDR markers

## Sheet: Supplementary Data 1
Sample	sequenced_reads	valid_reads	fraction_valid_reads	n_filtered_cells	n_UMI	median_UMI_per_cell	median_genes_read
BT474_PDR	92376021	82084801	0.889	379	2628148	6539	3262
BT474_PDS	136629132	96937506	0.709	424	3416841	7537	3618
EDR_PDR	94220529	84356786	0.895	631	5327701	8194	3664
EDR_PDS	101615085	91247781	0.898	756	7604758	9544	4040
MCF7_PDR	93685331	83826005	0.895	410	3642660	8830	3888
MCF7_PDS	132249189	118369700	0.895	622	7564553	12109	4709
MDAMB361_PDR	154534153	123546657	0.799	1317	10580247	7314	3544
MDAMB361_PDS	156059986	122990836	0.788	894	6835759	7201	3529
T47D_PDR	115211167	103153293	0.895	742	7277548	9722	4419
T47D_PDS	112632634	101008411	0.897	728	7696460	10043	4364
TamR_PDR	112592059	101093896	0.898	1143	9681236	8437	3826
TamR_PDS	110828486	99426337	0.897	662	6662175	9681	4134
ZR751_PDR	103829906	92705507	0.893	819	7296127	8552	3752
ZR751_PDS	96901149	86330842	0.891	1030	7661918	7169	3478

## Sheet: Supplementary Data 2
cell line	class differential expression (PDR vs. PDS)	ID	Description	GeneRatio	BgRatio	pvalue	p.adjust	qvalue	geneID	Count
MCF7	over	HALLMARK_FATTY_ACID_METABOLISM	HALLMARK_FATTY_ACID_METABOLISM	20/132	158/4383	3.01189e-08	1.32523e-06	1.04624e-06	GLUL/ADIPOR2/ALDOA/S100A10/APEX1/GSTZ1/LGALS1/PSME1/PRDX6/ECI1/DECR1/HPGD/MIF/MDH2/BLVRA/SDHC/MDH1/ECI2/ECH1/PDHB	20
MCF7	over	HALLMARK_OXIDATIVE_PHOSPHORYLATION	HALLMARK_OXIDATIVE_PHOSPHORYLATION	20/132	200/4383	1.52185e-06	3.34808e-05	2.64322e-05	COX6A1/COX4I1/MGST3/ECI1/MRPL15/DECR1/NDUFB4/SURF1/SLC25A3/NDUFS2/NDUFV1/MDH2/SDHC/ACAT1/MDH1/NDUFS7/ECH1/NDUFB5/ETFB/PDHB	20
MCF7	over	HALLMARK_MYC_TARGETS_V1	HALLMARK_MYC_TARGETS_V1	17/132	200/4383	8.38985e-05	0.00123051	0.000971456	PABPC1/HDAC2/APEX1/AIMP2/FBL/RACK1/C1QBP/PPIA/SLC25A3/NAP1L1/PRDX4/MYC/CCT3/IMPDH2/SRSF7/SSBP1/MAD2L1	17
MCF7	over	HALLMARK_ESTROGEN_RESPONSE_LATE	HALLMARK_ESTROGEN_RESPONSE_LATE	16/132	200/4383	0.000279516	0.00307467	0.00242737	PERP/PGR/TFF1/CCND1/ANXA9/ZFP36/AGR2/AREG/CLIC3/KRT19/TST/TFF3/RNASEH2A/FRK/ETFB/TPBG	16
MCF7	over	HALLMARK_ADIPOGENESIS	HALLMARK_ADIPOGENESIS	15/132	200/4383	0.000867606	0.00763493	0.00602758	CCNG2/ADIPOR2/ALDOA/COX6A1/MGST3/MRPL15/DECR1/REEP5/TST/SOD1/MDH2/SDHC/PEMT/ECH1/ETFB	15
MCF7	over	HALLMARK_INTERFERON_ALPHA_RESPONSE	HALLMARK_INTERFERON_ALPHA_RESPONSE	9/132	97/4383	0.00235065	0.0157257	0.012415	LGALS3BP/CD47/IFI27/PSME1/IFITM3/BST2/TXNIP/PSMA3/IFITM1	9
MCF7	over	HALLMARK_ESTROGEN_RESPONSE_EARLY	HALLMARK_ESTROGEN_RESPONSE_EARLY	14/132	200/4383	0.00250182	0.0157257	0.012415	MUC1/PGR/TFF1/CCND1/ANXA9/AREG/CLIC3/KRT19/TFF3/MYC/FRK/TPBG/TMEM164/MSMB	14
MCF7	over	HALLMARK_REACTIVE_OXYGEN_SPECIES_PATHWAY	HALLMARK_REACTIVE_OXYGEN_SPECIES_PATHWAY	6/132	49/4383	0.00321354	0.0176745	0.0139535	PRDX6/ATOX1/NDUFB4/PRDX4/SOD1/NDUFS2	6
MCF7	under	HALLMARK_MTORC1_SIGNALING	HALLMARK_MTORC1_SIGNALING	25/156	200/4383	2.10478e-08	9.89248e-07	8.86225e-07	XBP1/BTG2/CCNG1/SLC9A3R1/HSPD1/CALR/PDAP1/TXNRD1/SERPINH1/SLC7A5/G6PD/TUBG1/CDKN1A/SYTL2/FDXR/SQSTM1/GSR/STIP1/RAB1A/NAMPT/SLC1A5/ACTR3/TOMM40/CCT6A/RRM2	25
MCF7	under	HALLMARK_P53_PATHWAY	HALLMARK_P53_PATHWAY	24/156	200/4383	9.31223e-08	2.18837e-06	1.96047e-06	SAT1/PPM1D/BTG2/CCNG1/SFN/CTSD/IER5/TM4SF1/IER3/TOB1/TSC22D1/CDKN1A/PHLDA3/AEN/MDM2/KLF4/FDXR/DDB2/TRAF4/TM7SF3/PLXNB2/CCND3/HEXIM1/TRIAP1	24
MCF7	under	HALLMARK_ESTROGEN_RESPONSE_EARLY	HALLMARK_ESTROGEN_RESPONSE_EARLY	19/156	200/4383	6.92908e-05	0.000814167	0.000729377	XBP1/ELF3/SLC9A3R1/OLFM1/SFN/B4GALT1/CA12/AQP3/BAG1/RHOBTB3/SLC7A5/TSKU/TOB1/KLF4/FKBP4/MYOF/PTGES/SYT12/LAD1	19
MCF7	under	HALLMARK_ESTROGEN_RESPONSE_LATE	HALLMARK_ESTROGEN_RESPONSE_LATE	19/156	200/4383	6.92908e-05	0.000814167	0.000729377	XBP1/MDK/SLC9A3R1/OLFM1/SFN/CA12/BAG1/SLC7A5/TOB1/COX6C/GAL/KLF4/GALE/FKBP4/MYOF/CDH1/DLG5/PTGES/LLGL2	19
MCF7	under	HALLMARK_UV_RESPONSE_UP	HALLMARK_UV_RESPONSE_UP	16/156	158/4383	0.000126903	0.00119289	0.00106866	BTG2/OLFM1/GRINA/AP2S1/PDAP1/SELENOW/AQP3/PPT1/DNAJA1/GAL/FKBP4/SQSTM1/PRKCD/CNP/CCND3/STIP1	16
MCF7	under	HALLMARK_APICAL_JUNCTION	HALLMARK_APICAL_JUNCTION	15/156	200/4383	0.00459551	0.0359981	0.0322492	MDK/ACTB/JUP/CD276/B4GALT1/ACTN1/MYH9/GNAI2/CLDN4/TUBG1/CTNNA1/INPPL1/CDH1/CAP1/ACTN4	15
EDR	over	HALLMARK_CHOLESTEROL_HOMEOSTASIS	HALLMARK_CHOLESTEROL_HOMEOSTASIS	13/206	74/4383	3.08097e-05	0.00147887	0.00113509	CD9/PNRC1/S100A11/TM7SF2/TNFRSF12A/CLU/TP53INP1/LGALS3/ACTG1/CXCL16/CHKA/SQLE/FDFT1	13
EDR	over	HALLMARK_P53_PATHWAY	HALLMARK_P53_PATHWAY	21/206	200/4383	0.000374853	0.00899646	0.00690518	GM2A/BTG2/DDIT3/S100A10/NUPR1/ABAT/BTG1/PLK2/FOS/JUN/ZFP36L1/DDIT4/CYFIP2/VAMP8/MXD4/SEC61A1/DCXR/WWP1/VDR/IER5/ZMAT3	21
EDR	over	HALLMARK_MTORC1_SIGNALING	HALLMARK_MTORC1_SIGNALING	20/206	200/4383	0.000971226	0.0116547	0.0089455	CANX/CD9/BTG2/DDIT3/HSP90B1/IGFBP5/NUPR1/TM7SF2/CALR/PNP/TUBA4A/TXNRD1/PIK3R3/PRDX1/DDIT4/CACYBP/ETF1/SERPINH1/SQLE/SDF2L1	20
EDR	over	HALLMARK_TNFA_SIGNALING_VIA_NFKB	HALLMARK_TNFA_SIGNALING_VIA_NFKB	20/206	200/4383	0.000971226	0.0116547	0.0089455	PNRC1/HES1/BTG2/CCND1/BTG1/PLK2/EDN1/FOS/NFKBIA/BCL3/JUN/EGR1/IER2/MCL1/DUSP1/JUNB/ZFP36/NR4A1/PHLDA2/IER5	20
EDR	over	HALLMARK_INTERFERON_ALPHA_RESPONSE	HALLMARK_INTERFERON_ALPHA_RESPONSE	11/206	97/4383	0.00536202	0.0429722	0.032983	CD47/IFI27/UBE2L6/ISG15/PSME1/IFITM3/PARP9/PSME2/PARP14/IFITM2/BST2	11
EDR	over	HALLMARK_INTERFERON_GAMMA_RESPONSE	HALLMARK_INTERFERON_GAMMA_RESPONSE	18/206	200/4383	0.00550519	0.0429722	0.032983	PNP/IFI27/BTG1/UBE2L6/ISG15/PSME1/IFITM3/NFKBIA/PSME2/STAT1/SRI/PARP14/VAMP8/IFITM2/BST2/OAS3/HIF1A/VAMP5	18
EDR	over	HALLMARK_UNFOLDED_PROTEIN_RESPONSE	HALLMARK_UNFOLDED_PROTEIN_RESPONSE	12/206	113/4383	0.00629006	0.0429722	0.032983	PDIA6/HSP90B1/CALR/EXOSC4/EIF4EBP1/NFYB/DDIT4/LSM1/STC2/SPCS3/EIF4A2/HERPUD1	12
EDR	over	HALLMARK_REACTIVE_OXYGEN_SPECIES_PATHWAY	HALLMARK_REACTIVE_OXYGEN_SPECIES_PATHWAY	7/206	49/4383	0.00730489	0.0429722	0.032983	NQO1/HMOX2/TXNRD1/PRDX1/PRDX6/ATOX1/JUNB	7
EDR	over	HALLMARK_APOPTOSIS	HALLMARK_APOPTOSIS	15/206	161/4383	0.00805728	0.0429722	0.032983	BTG2/DDIT3/HSPB1/CCND1/TNFRSF12A/CLU/LGALS3/IFITM3/TSPO/JUN/BID/PDCD4/MCL1/TIMP2/ETF1	15
EDR	over	HALLMARK_HYPOXIA	HALLMARK_HYPOXIA	17/206	200/4383	0.0120033	0.0576159	0.0442228	PNRC1/CCNG2/DDIT3/PRDX5/BTG1/CA12/FOS/JUN/MAP3K1/DDIT4/STC2/GRHPR/DUSP1/MYH9/SCARB1/ZFP36/SDC2	17
EDR	under	HALLMARK_MYC_TARGETS_V1	HALLMARK_MYC_TARGETS_V1	34/242	200/4383	1.65652e-09	7.45434e-08	5.9286e-08	EIF4G2/TCP1/PCBP1/DEK/XPO1/ODC1/PHB2/EEF1B2/SET/CCT7/CCT4/HNRNPA2B1/LDHA/SF3B3/PRDX3/FAM120A/HDGF/RAD23B/HNRNPA1/SNRPG/HNRNPC/XRCC6/PTGES3/CCNA2/MCM2/SRSF3/POLD2/DUT/PSMB2/MCM7/UBA2/TYMS/POLE3/PGK1	34
EDR	under	HALLMARK_G2M_CHECKPOINT	HALLMARK_G2M_CHECKPOINT	31/242	200/4383	8.86695e-08	1.99506e-06	1.58672e-06	CKS2/MARCKS/AURKA/TOP2A/SMC4/CENPA/SMC1A/CDKN3/SLC38A1/HMMR/XPO1/SLC12A2/ODC1/DTYMK/SLC7A5/NOTCH2/NSD2/RAD23B/TROAP/TOP1/MYBL2/FOXN3/NUMA1/STMN1/CCNA2/SMC2/MCM2/MKI67/PRC1/HMGN2/PLK1	31
EDR	under	HALLMARK_E2F_TARGETS	HALLMARK_E2F_TARGETS	30/242	200/4383	3.07916e-07	3.46405e-06	2.75503e-06	CKS2/AURKA/TOP2A/SMC4/SMC1A/HMGB2/CDKN3/HMMR/NCAPD2/DEK/XPO1/SNRPB/SLBP/ANP32E/TUBG1/MXD3/MYBL2/XRCC6/STMN1/MCM2/TIMELESS/CDKN1A/POLD2/MKI67/DUT/MCM7/PAICS/DLGAP5/SSRP1/PLK1	30
EDR	under	HALLMARK_MTORC1_SIGNALING	HALLMARK_MTORC1_SIGNALING	30/242	200/4383	3.07916e-07	3.46405e-06	2.75503e-06	SCD/AURKA/INSIG1/ADIPOR2/ENO1/SLC9A3R1/SLC2A1/SLC7A5/G6PD/ACLY/SORD/ELOVL5/ERO1A/TPI1/PHGDH/LDHA/TUBG1/GBE1/SLC6A6/RDH11/TRIB3/MCM2/SLC37A4/IDH1/GOT1/CDKN1A/SYTL2/GAPDH/PLK1/PGK1	30
EDR	under	HALLMARK_ESTROGEN_RESPONSE_EARLY	HALLMARK_ESTROGEN_RESPONSE_EARLY	28/242	200/4383	3.26798e-06	2.94118e-05	2.33919e-05	SLC9A3R1/TFF1/GFRA1/SLC7A2/SIAH2/IGF1R/SLC2A1/INHBB/RHOBTB3/CHPT1/SLC7A5/TSKU/FASN/BCL2/TOB1/DLC1/ELOVL5/MYB/SLC26A2/LRIG1/SLC39A6/RAB31/TFAP2C/BCL11B/ABLIM1/NADSYN1/AR/FLNB	28
EDR	under	HALLMARK_ANDROGEN_RESPONSE	HALLMARK_ANDROGEN_RESPONSE	15/242	100/4383	0.000324152	0.00243114	0.00193354	SCD/B2M/GPD1L/INSIG1/SLC38A2/SPDEF/SORD/ELOVL5/SLC26A2/GNAI3/NDRG1/INPP4B/TSC22D1/XRCC6/MAP7	15
EDR	under	HALLMARK_ESTROGEN_RESPONSE_LATE	HALLMARK_ESTROGEN_RESPONSE_LATE	23/242	200/4383	0.000544202	0.00349844	0.00278239	TOP2A/SLC9A3R1/TFF1/SIAH2/CHPT1/SLC7A5/ASS1/BCL2/TOB1/COX6C/SORD/ELOVL5/MYB/SLC26A2/FGFR3/AGR2/ID2/RAB31/TFAP2C/PRLR/ALDH3A2/MEST/FLNB	23
EDR	under	HALLMARK_HYPOXIA	HALLMARK_HYPOXIA	21/242	200/4383	0.00299955	0.0168725	0.013419	UGP2/ENO1/SIAH2/SLC2A1/BCL2/IER3/NR3C1/ERO1A/TPI1/NDRG1/LDHA/LXN/TGFB3/GBE1/SLC6A6/SDC4/CITED2/SLC37A4/CDKN1A/GAPDH/PGK1	21
TamR	over	HALLMARK_E2F_TARGETS	HALLMARK_E2F_TARGETS	58/341	200/4383	3.46243e-20	1.69659e-18	1.31208e-18	CCNE1/CKS2/AURKA/RACGAP1/CSE1L/SMC1A/CDK1/KPNA2/CDKN3/NCAPD2/PTTG1/CDC20/TMPO/CCNB2/NME1/DCTPP1/SRSF1/SLBP/TUBG1/MYBL2/MKI67/PAICS/PRDX4/MYC/MAD2L1/MCM3/RRM2/TFRC/RAN/NBN/NOLC1/TACC3/BIRC5/CDCA3/JPT1/SRSF2/TRIP13/TUBB/PCNA/TK1/NOP56/AK2/POP7/BRMS1L/DSCC1/NUP153/BUB1B/RPA1/GINS1/SPAG5/RAD1/ATAD2/ORC6/POLA2/CHEK2/TRA2B/CTPS1/LYAR	58
TamR	over	HALLMARK_MYC_TARGETS_V1	HALLMARK_MYC_TARGETS_V1	55/341	200/4383	5.59976e-18	1.37194e-16	1.06101e-16	CANX/YWHAQ/PCBP1/KPNA2/CDC20/ODC1/HSPE1/HSP90AB1/NME1/EIF3B/SRM/SRSF1/CCT7/HNRNPA2B1/LDHA/SF3B3/PRDX3/SNRPG/CCNA2/SRSF3/TYMS/PRDX4/MYC/MAD2L1/DDX21/RAN/NOP16/PABPC4/CAD/SNRPD1/EIF4E/TFDP1/DHX15/NOLC1/PPM1G/CCT5/CNBP/SRSF2/SERBP1/STARD7/CBX3/RNPS1/PCNA/CYC1/NOP56/VDAC1/HDDC2/SRPK1/TXNL4A/GNL3/TRA2B/TARDBP/MRPS18B/CTPS1/ABCE1	55
TamR	over	HALLMARK_G2M_CHECKPOINT	HALLMARK_G2M_CHECKPOINT	50/341	200/4383	1.51926e-14	2.48145e-13	1.91906e-13	CKS2/AURKA/RACGAP1/UBE2C/KIF11/TPX2/SMC1A/CDK1/KPNA2/CDKN3/PTTG1/CUL4A/CDC20/TMPO/CENPF/CCNB2/ODC1/PURA/NCL/CCND1/DTYMK/BCL3/SRSF1/SQLE/MYBL2/CCNA2/MKI67/PRC1/MYC/UCK2/MAD2L1/MCM3/SNRPD1/TFDP1/NOLC1/TACC3/BIRC5/JPT1/SRSF2/GINS2/SFPQ/AMD1/CDC6/SRSF10/RBM14/UPF1/ORC6/POLA2/TRA2B/CHAF1A	50
TamR	over	HALLMARK_MTORC1_SIGNALING	HALLMARK_MTORC1_SIGNALING	40/341	200/4383	1.1487e-08	1.40716e-07	1.08824e-07	CANX/XBP1/AURKA/FADS1/SSR1/USO1/ALDOA/ENO1/HSPE1/SLC9A3R1/SLC2A1/AK4/TXNRD1/SQLE/SDF2L1/ACLY/ELOVL5/ERO1A/TPI1/LDHA/TUBG1/SLC6A6/IDH1/PSMA3/RRM2/TFRC/ABCF2/HSPA5/PGM1/ATP2A2/IDI1/DHCR7/BHLHE40/HMGCS1/GCLC/ME1/TMEM97/PSMD12/RPA1/HMGCR	40
TamR	over	HALLMARK_ESTROGEN_RESPONSE_EARLY	HALLMARK_ESTROGEN_RESPONSE_EARLY	34/341	200/4383	7.89289e-06	7.73503e-05	5.98198e-05	XBP1/MUC1/SLC9A3R1/TFF1/CCND1/SLC2A1/INHBB/FOS/ANXA9/SCARB1/FASN/TOB1/ELOVL5/SLC39A6/KRT19/TFF3/MYC/FKBP4/PPIF/KRT8/TPD52L1/RET/CANT1/PAPSS2/AKAP1/FAM102A/KLF10/NCOR2/DHCR7/BHLHE40/SLC16A1/ISG20L2/SEMA3B/CBFA2T3	34
TamR	over	HALLMARK_MYC_TARGETS_V2	HALLMARK_MYC_TARGETS_V2	15/341	58/4383	2.30119e-05	0.00018793	0.000145338	HSPE1/PUS1/DCTPP1/SRM/MYC/NOP16/TCOF1/NOLC1/CBX3/FARSA/NOP56/BYSL/TMEM97/GNL3/SLC19A1	15
TamR	over	HALLMARK_ESTROGEN_RESPONSE_LATE	HALLMARK_ESTROGEN_RESPONSE_LATE	31/341	200/4383	0.000126665	0.000886652	0.000685703	TSPAN13/XBP1/CDC20/SLC9A3R1/TFF1/CCND1/FOS/ANXA9/DCXR/SCARB1/TOB1/ELOVL5/FGFR3/AGR2/KRT19/TFF3/FKBP4/LLGL2/PPIF/TPD52L1/SLC29A1/RET/PAPSS2/FAM102A/GINS2/NCOR2/DHCR7/SLC16A1/CA2/CDC6/SEMA3B	31
TamR	over	HALLMARK_GLYCOLYSIS	HALLMARK_GLYCOLYSIS	29/341	200/4383	0.000664225	0.00406838	0.00314633	AURKA/GFPT1/CDK1/ALDOA/ENO1/NOL3/AK4/ERO1A/TPI1/LDHA/TXN/CITED2/PGAM1/IDH1/MIF/TFF3/SOD1/PKM/FKBP4/POLR3K/QSOX1/HSPA5/ARPP19/PGM2/SLC25A10/GCLC/ME1/EGFR/PYGL	29
TamR	over	HALLMARK_ADIPOGENESIS	HALLMARK_ADIPOGENESIS	28/341	200/4383	0.00143235	0.00779835	0.00603095	ALDOA/COX6A1/CMBL/SOWAHC/UCP2/MRPL15/SCARB1/TOB1/ACLY/PRDX3/IDH1/SOD1/ESRRA/ATP1B3/COX7B/PGM1/PREB/ARL4A/SLC25A10/DHCR7/CYC1/YWHAG/AK2/ME1/SULT1A1/PFKFB3/MAP4K3/SLC19A1	28
TamR	under	HALLMARK_ANDROGEN_RESPONSE	HALLMARK_ANDROGEN_RESPONSE	15/266	100/4383	0.00088532	0.0243149	0.0199638	SLC38A2/PMEPA1/UBE2I/AKT1/B4GALT1/ACTN1/MYL12A/INPP4B/TSC22D1/MAP7/GSR/ARID5B/HOMER2/APPBP2/TNFAIP8	15
TamR	under	HALLMARK_UV_RESPONSE_DN	HALLMARK_UV_RESPONSE_DN	19/266	144/4383	0.000972596	0.0243149	0.0199638	ID1/CDKN1B/IGFBP5/IGF1R/NRP1/INPP4B/PMP22/ATP2B1/RBPMS/LTBP1/CAP2/FHL2/SLC7A1/ATXN1/APBB2/ERBB2/GCNT1/NR1D2/RND3	19
TamR	under	HALLMARK_APOPTOSIS	HALLMARK_APOPTOSIS	19/266	161/4383	0.00363182	0.0432944	0.035547	CDKN1B/DDIT3/GPX4/HSPB1/TNFRSF12A/MCL1/IER3/TXNIP/CTNNB1/GSR/TIMP1/APP/ERBB3/SLC20A1/BCL10/GADD45B/PMAIP1/ERBB2/NEDD9	19
TamR	under	HALLMARK_APICAL_JUNCTION	HALLMARK_APICAL_JUNCTION	22/266	200/4383	0.00432944	0.0432944	0.035547	MDK/ACTB/B4GALT1/ACTN1/ADAM9/MYH9/MYL12B/INPPL1/ACTN4/MAP3K20/NECTIN2/CDH3/CLDN7/CNN2/ZYX/ITGA2/VASP/NECTIN4/RASA1/SHC1/PPP2R2C/SGCE	22
TamR	under	HALLMARK_TNFA_SIGNALING_VIA_NFKB	HALLMARK_TNFA_SIGNALING_VIA_NFKB	22/266	200/4383	0.00432944	0.0432944	0.035547	MARCKS/HES1/PMEPA1/B4GALT1/EDN1/EGR1/IER2/MCL1/NR4A1/IER3/EIF1/TSC22D1/DRAM1/NAMPT/LITAF/DUSP4/ATP2B1/CEBPB/GADD45B/ETS2/EFNA1/TNFAIP8	22
TamR	under	HALLMARK_ESTROGEN_RESPONSE_EARLY	HALLMARK_ESTROGEN_RESPONSE_EARLY	21/266	200/4383	0.00894352	0.055897	0.0458944	PRSS23/HES1/IGFBP4/IGF1R/ABAT/B4GALT1/AQP3/BAG1/RAB31/MSMB/SYT12/BLVRB/CLDN7/FHL2/MREG/OPN3/NAV2/KCNK15/PMAIP1/SLC37A1/TMPRSS3	21
TamR	under	HALLMARK_MTORC1_SIGNALING	HALLMARK_MTORC1_SIGNALING	21/266	200/4383	0.00894352	0.055897	0.0458944	CD9/DDIT3/IGFBP5/NUPR1/TM7SF2/CALR/PSPH/SERPINH1/PHGDH/TRIB3/PPIA/GSR/NAMPT/SLC1A5/ACTR3/SHMT2/SLC7A11/LTA4H/IFRD1/PLOD2/TES	21
TamR	under	HALLMARK_P53_PATHWAY	HALLMARK_P53_PATHWAY	21/266	200/4383	0.00894352	0.055897	0.0458944	DDIT3/NUPR1/ABAT/CTSD/ZFP36L1/IER3/TXNIP/SLC3A2/TSC22D1/TRIB3/DRAM1/PHLDA3/PLXNB2/APP/SLC7A11/KIF13B/TP53/TAX1BP3/ABHD4/EPHA2/EPS8L2	21
T47D	over	HALLMARK_ESTROGEN_RESPONSE_EARLY	HALLMARK_ESTROGEN_RESPONSE_EARLY	26/209	200/4383	1.93654e-06	9.68272e-05	7.54233e-05	SCNN1A/ELF3/SFN/IGFBP4/CCND1/CA12/SCARB1/SLC7A5/TSKU/FASN/RAB31/ABLIM1/IL17RB/PDZK1/PAPSS2/HR/OLFML3/AKAP1/FAM102A/MICB/CLDN7/DHRS3/SH3BP5/FKBP5/KLF10/RBBP8	26
T47D	over	HALLMARK_ESTROGEN_RESPONSE_LATE	HALLMARK_ESTROGEN_RESPONSE_LATE	25/209	200/4383	6.38099e-06	0.000159525	0.000124261	TSPAN13/SCNN1A/MDK/SFN/IGFBP4/CCND1/CA12/PDCD4/SCARB1/SLC7A5/AGR2/RAB31/TST/SLC29A1/UGDH/IL17RB/MAPK13/PDZK1/PAPSS2/HR/FAM102A/MICB/ACOX2/FKBP5/RBBP8	25
T47D	over	HALLMARK_ADIPOGENESIS	HALLMARK_ADIPOGENESIS	19/209	200/4383	0.00280804	0.0351006	0.0273415	CRAT/SLC5A6/PDCD4/SCARB1/STOM/PRDX3/IDH1/TST/POR/SLC1A5/ECHS1/CD36/SNCG/ACADM/IMMT/PGM1/PREB/IDH3A/PTCD3	19
T47D	over	HALLMARK_MTORC1_SIGNALING	HALLMARK_MTORC1_SIGNALING	19/209	200/4383	0.00280804	0.0351006	0.0273415	ACTR2/BTG2/GPI/TXNRD1/PIK3R3/DDIT4/SLC7A5/ERO1A/IDH1/CDKN1A/GSR/RAB1A/SLC1A5/RRM2/CTSC/PSAT1/IMMT/PGM1/ATP2A2	19
T47D	over	HALLMARK_INTERFERON_GAMMA_RESPONSE	HALLMARK_INTERFERON_GAMMA_RESPONSE	18/209	200/4383	0.0063955	0.0503169	0.0391942	B2M/LGALS3BP/HLA-B/IFI27/BTG1/IFITM3/VAMP8/BST2/OAS3/CDKN1A/LY6E/AUTS2/MX1/FAS/TNFAIP2/EIF2AK2/STAT3/MYD88	18
T47D	over	HALLMARK_P53_PATHWAY	HALLMARK_P53_PATHWAY	18/209	200/4383	0.0063955	0.0503169	0.0391942	GM2A/SDC1/BTG2/SFN/CTSD/BTG1/ZFP36L1/DDIT4/VAMP8/VDR/IER3/STOM/CDKN1A/TRAF4/HEXIM1/FAS/TGFA/FOXO3	18
T47D	over	HALLMARK_UNFOLDED_PROTEIN_RESPONSE	HALLMARK_UNFOLDED_PROTEIN_RESPONSE	12/209	113/4383	0.00704437	0.0503169	0.0391942	PDIA6/EIF4EBP1/NFYB/DDIT4/SLC7A5/BAG3/ERO1A/PSAT1/CEBPB/PREB/VEGFA/DNAJA4	12
T47D	under	HALLMARK_OXIDATIVE_PHOSPHORYLATION	HALLMARK_OXIDATIVE_PHOSPHORYLATION	31/151	200/4383	3.91569e-13	1.72291e-11	1.52506e-11	COX8A/NDUFB2/COX5B/COX4I1/NDUFB7/NDUFS6/NDUFB1/MGST3/UQCRB/CYB5A/NDUFA2/NDUFB4/COX17/MRPL11/SLC25A3/NDUFV1/NDUFS7/PDHB/NDUFB6/NDUFS3/SUCLA2/COX7C/UQCRQ/NDUFS8/HSPA9/ATP6V0E1/ATP6V1D/MRPS22/TIMM10/NDUFS4/ACO2	31
T47D	under	HALLMARK_MYC_TARGETS_V1	HALLMARK_MYC_TARGETS_V1	22/151	200/4383	8.79745e-07	1.93544e-05	1.71319e-05	CANX/SNRPD3/NME1/EEF1B2/SNRPD2/ETF1/RACK1/PPIA/SLC25A3/IMPDH2/SSBP1/PSMA7/PSMB3/NOP16/NHP2/RUVBL2/TFDP1/NPM1/CCT5/CNBP/EIF2S1/EIF3D	22
ZR751	over	HALLMARK_MYC_TARGETS_V1	HALLMARK_MYC_TARGETS_V1	63/312	200/4383	2.21588e-26	1.06362e-24	8.39701e-25	CANX/PABPC1/YWHAQ/TCP1/ODC1/G3BP1/HSP90AB1/NME1/HSPD1/EIF3B/APEX1/PHB2/AIMP2/EEF1B2/TUFM/SNRPD2/FBL/SRM/NDUFAB1/SRSF1/ETF1/VDAC3/CCT7/CCT4/LDHA/XRCC6/POLD2/POLE3/PGK1/RACK1/C1QBP/PPIA/SLC25A3/NAP1L1/MYC/IMPDH2/DDX21/PSMA7/PHB/COX5A/RAN/NOP16/CCT2/PABPC4/NHP2/NOLC1/PPM1G/NPM1/CCT5/EIF2S1/EIF3D/SRSF2/SERBP1/STARD7/CYC1/NOP56/VDAC1/TXNL4A/MCM4/EIF1AX/EIF3J/SYNCRIP/GOT2	63
ZR751	over	HALLMARK_OXIDATIVE_PHOSPHORYLATION	HALLMARK_OXIDATIVE_PHOSPHORYLATION	54/312	200/4383	4.32042e-19	1.0369e-17	8.18607e-18	UQCR11/COX5B/COX4I1/PHB2/NDUFB7/GPI/PMPCA/NDUFS6/ATP6V1F/NDUFAB1/UQCRB/MRPL15/NDUFA2/VDAC3/LDHA/UQCRC2/MRPL11/SLC25A3/NDUFV1/MDH2/ACAT1/MDH1/UQCRH/TIMM8B/HSD17B10/MRPS30/COX5A/PDHA1/SDHB/MRPS12/NDUFA8/UQCRC1/ECHS1/IDH3A/COX7C/UQCRQ/NDUFS8/HSPA9/ATP6V0E1/TIMM10/TIMM17A/SDHA/CYC1/VDAC1/CYCS/LRPPRC/TOMM22/IDH3B/HADHA/MRPL35/DLAT/ACAA1/COX7A2L/GOT2	54
ZR751	over	HALLMARK_MTORC1_SIGNALING	HALLMARK_MTORC1_SIGNALING	47/312	200/4383	4.00019e-14	6.40031e-13	5.05287e-13	CANX/SCD/DHCR24/BTG2/CCNG1/SLC9A3R1/HSPD1/PDAP1/GPI/ARPC5L/AK4/PSMB5/PNP/TUBA4A/TXNRD1/PIK3R3/DDIT4/ETF1/SLC7A5/ACLY/ELOVL5/TPI1/LDHA/GAPDH/PGK1/PPIA/NAMPT/PPA1/TFRC/EBP/CTSC/ABCF2/HSPA9/HSPA4/DHFR/DHCR7/HMGCS1/ME1/TMEM97/PSMD12/HMGCR/SEC11A/STARD4/MCM4/PNO1/PITPNB/ELOVL6	47
ZR751	over	HALLMARK_MYC_TARGETS_V2	HALLMARK_MYC_TARGETS_V2	20/312	58/4383	9.4385e-10	1.13262e-08	8.94173e-09	HSPD1/PUS1/AIMP2/DCTPP1/SRM/MYC/PHB/NOP16/IMP4/TCOF1/NOLC1/NPM1/FARSA/NOP56/BYSL/TMEM97/RRP12/MCM4/DUSP2/NIP7	20
ZR751	over	HALLMARK_UV_RESPONSE_UP	HALLMARK_UV_RESPONSE_UP	27/312	158/4383	1.2986e-05	0.000124665	9.84198e-05	CCNE1/BTG2/PDAP1/ATP6V1F/TUBA4A/BID/NR4A1/PPT1/SOD2/POLE3/DNAJA1/GAL/FKBP4/DDX21/PPIF/TFRC/AGO2/SIGMAR1/CA2/AMD1/EIF2S3/CLTB/GLS/HMOX1/IL6ST/SLC6A8/ACAA1	27
ZR751	over	HALLMARK_E2F_TARGETS	HALLMARK_E2F_TARGETS	27/312	200/4383	0.000790714	0.00632571	0.00499398	CCNE1/CSE1L/RFC3/NME1/DCTPP1/SRSF1/PRPS1/XRCC6/POLD2/NAP1L1/MYC/MCM3/TFRC/RAN/NOLC1/EIF2S1/JPT1/SRSF2/TRIP13/TUBB/NOP56/RAD1/IPO7/GINS4/MCM4/PRKDC/SYNCRIP	27
ZR751	over	HALLMARK_FATTY_ACID_METABOLISM	HALLMARK_FATTY_ACID_METABOLISM	22/312	158/4383	0.00160756	0.0110233	0.00870259	DHCR24/ODC1/S100A10/PCBD1/APEX1/ELOVL5/LDHA/HSP90AA1/MDH2/MDH1/HSPH1/HSD17B10/PDHA1/ECHS1/ACSL1/HMGCS1/SDHA/CA2/ME1/IDH3B/UROS/ACAA1	22
ZR751	over	HALLMARK_CHOLESTEROL_HOMEOSTASIS	HALLMARK_CHOLESTEROL_HOMEOSTASIS	13/312	74/4383	0.00186453	0.0111872	0.00883199	SCD/TP53INP1/ACTG1/FDFT1/EBP/GPX8/DHCR7/HMGCS1/MVD/TMEM97/HMGCR/STARD4/LSS	13
ZR751	over	HALLMARK_UNFOLDED_PROTEIN_RESPONSE	HALLMARK_UNFOLDED_PROTEIN_RESPONSE	17/312	113/4383	0.00234812	0.0125233	0.00988684	PDIA6/CNOT6/EXOSC4/DDIT4/SLC7A5/LSM4/YWHAZ/YIF1A/NHP2/NOLC1/NPM1/HSPA9/EIF2S1/NOP56/SEC11A/DKC1/SRPRB	17
ZR751	over	HALLMARK_P53_PATHWAY	HALLMARK_P53_PATHWAY	24/312	200/4383	0.00727381	0.0349143	0.0275639	PERP/GM2A/BTG2/CCNG1/S100A10/INHBB/ABCC5/PLK2/DDIT4/STOM/SLC3A2/RACK1/AEN/HINT1/MAPKAPK3/FBXW7/HMOX1/JAG2/IRAK1/BLCAP/CD81/HDAC3/EI24/COQ8A	24
ZR751	over	HALLMARK_ADIPOGENESIS	HALLMARK_ADIPOGENESIS	23/312	200/4383	0.0139358	0.0608109	0.0480086	GHITM/UQCR11/NDUFB7/CHCHD10/NDUFAB1/MRPL15/ACLY/STOM/REEP5/MDH2/SDHB/UQCRC1/ECHS1/IDH3A/UQCRQ/SLC25A10/DHCR7/CYC1/YWHAG/ME1/TKT/DLAT/ELOVL6	23
ZR751	under	HALLMARK_PROTEIN_SECRETION	HALLMARK_PROTEIN_SECRETION	22/335	96/4383	1.92522e-06	7.06339e-05	5.91777e-05	GNAS/RAB5A/USO1/LAMP2/COPB1/CD63/DST/ANP32E/BNIP3/TOM1L1/CLCN3/ARFIP1/SEC24D/SSPN/ARF1/ICA1/SCRN1/SEC31A/TSG101/GOLGA4/ARCN1/OCRL	22
ZR751	under	HALLMARK_APOPTOSIS	HALLMARK_APOPTOSIS	30/335	161/4383	2.88302e-06	7.06339e-05	5.91777e-05	SAT1/HMGB2/CDKN1B/DDIT3/GPX4/HSPB1/TNFRSF12A/LMNA/PDCD4/IER3/TXNIP/ADD1/CDKN1A/BNIP3L/SQSTM1/APP/ERBB3/ENO2/CD44/GADD45B/ERBB2/ISG20/BMF/XIAP/DAP3/CFLAR/WEE1/BIK/CASP7/RNASEL	30
ZR751	under	HALLMARK_ESTROGEN_RESPONSE_EARLY	HALLMARK_ESTROGEN_RESPONSE_EARLY	29/335	200/4383	0.000494997	0.00606371	0.00508023	XBP1/MUC1/SCNN1A/HES1/MLPH/SLC2A1/CA12/TOB1/TFF3/TPBG/BLVRB/CISH/PEX11A/SLC1A4/IL17RB/ELF1/CANT1/PAPSS2/FAM102A/CLDN7/CD44/NCOR2/OPN3/SLC37A1/UGCG/MINDY1/TJP3/CELSR1/SYNGR1	29
ZR751	under	HALLMARK_ESTROGEN_RESPONSE_LATE	HALLMARK_ESTROGEN_RESPONSE_LATE	29/335	200/4383	0.000494997	0.00606371	0.00508023	XBP1/SCNN1A/CPE/IDH2/CA12/PDCD4/ASS1/TOB1/FGFR3/TFF3/TPBG/CDH1/BLVRB/CISH/SLC29A1/UGDH/SLC1A4/IL17RB/MAPK13/PAPSS2/FAM102A/CD44/NCOR2/OPN3/EMP2/ISG20/DNAJC1/NMU/TJP3	29
BT474	over	HALLMARK_G2M_CHECKPOINT	HALLMARK_G2M_CHECKPOINT	34/177	200/4383	1.93774e-13	9.30114e-12	8.15889e-12	CKS2/MARCKS/AURKA/TOP2A/RACGAP1/UBE2C/KIF11/SMC4/TPX2/LBR/RAD21/CENPA/SMC1A/CDK1/KPNA2/CDKN3/CDC25B/SLC38A1/HMMR/PTTG1/CUL4A/CDC20/HMGB3/XPO1/CDKN1B/TMPO/PAFAH1B1/SLC12A2/CENPF/CCNB2/ODC1/G3BP1/PURA/CKS1B	34
BT474	over	HALLMARK_E2F_TARGETS	HALLMARK_E2F_TARGETS	32/177	200/4383	6.16398e-12	1.47936e-10	1.29768e-10	CCNE1/CKS2/AURKA/TOP2A/RACGAP1/CSE1L/SMC4/LBR/RAD21/SMC1A/DEPDC1/HMGB2/CDK1/KPNA2/CDKN3/CDC25B/CDCA8/RFC3/PPM1D/HMMR/NCAPD2/PTTG1/CBX5/CDC20/DEK/HMGB3/XPO1/CDKN1B/TMPO/CCNB2/CKS1B/CENPM	32
BT474	over	HALLMARK_PROTEIN_SECRETION	HALLMARK_PROTEIN_SECRETION	14/177	96/4383	2.40914e-05	0.000385462	0.000338125	GNAS/CLTC/LMAN1/TPD52/ARFGAP3/TMED10/RAB5A/COPB2/USO1/RAB2A/LAMP2/MAPK1/COPB1/STX7	14
BT474	over	HALLMARK_MTORC1_SIGNALING	HALLMARK_MTORC1_SIGNALING	20/177	200/4383	0.000129119	0.00154943	0.00135915	CANX/SCD/DHCR24/XBP1/AURKA/CD9/UBE2D3/FADS1/ACTR2/SSR1/RPN1/HK2/USO1/INSIG1/BTG2/DDIT3/SRD5A1/HSP90B1/ADIPOR2/CCNG1	20
BT474	over	HALLMARK_MITOTIC_SPINDLE	HALLMARK_MITOTIC_SPINDLE	18/177	199/4383	0.000963906	0.00925349	0.0081171	ECT2/MARCKS/AURKA/TOP2A/RACGAP1/KIF11/SMC4/TPX2/SMC1A/CDK1/ANLN/CKAP5/PAFAH1B1/CENPF/CCNB2/ARHGAP5/EZR/SPTBN1	18
BT474	over	HALLMARK_ANDROGEN_RESPONSE	HALLMARK_ANDROGEN_RESPONSE	11/177	100/4383	0.00210533	0.0168426	0.0147742	SAT1/SCD/DHCR24/LMAN1/TPD52/B2M/UAP1/FADS1/GPD1L/INSIG1/SLC38A2	11
BT474	over	HALLMARK_PI3K_AKT_MTOR_SIGNALING	HALLMARK_PI3K_AKT_MTOR_SIGNALING	11/177	105/4383	0.00310846	0.0213151	0.0186975	CLTC/UBE2D3/PRKAR2A/CDK1/ACTR2/CDKN1B/RAF1/PTPN11/DDIT3/MAPK1/HSP90B1	11
BT474	under	HALLMARK_ESTROGEN_RESPONSE_EARLY	HALLMARK_ESTROGEN_RESPONSE_EARLY	27/184	200/4383	3.81145e-08	1.75327e-06	1.48446e-06	HSPB8/DHRS2/NPY1R/PGR/SLC9A3R1/GREB1/TFF1/OLFM1/GFRA1/MLPH/RARA/SFN/MAPT/IGFBP4/CCND1/PDLIM3/ITPK1/SLC7A2/SIAH2/IGF1R/ABAT/B4GALT1/SLC2A1/INHBB/KRT15/CXCL12/ESRP2	27
BT474	under	HALLMARK_OXIDATIVE_PHOSPHORYLATION	HALLMARK_OXIDATIVE_PHOSPHORYLATION	23/184	200/4383	7.36e-06	0.00016928	0.000143326	UQCR11/COX8A/TIMM13/NDUFB2/GPX4/COX5B/COX6A1/IDH2/COX4I1/PHB2/NDUFB7/GPI/PMPCA/NDUFS6/NDUFA3/COX6B1/OGDH/NDUFA4/NDUFB1/UQCR10/ATP6V1F/NDUFAB1/NDUFA1	23
BT474	under	HALLMARK_MYC_TARGETS_V1	HALLMARK_MYC_TARGETS_V1	21/184	200/4383	7.50188e-05	0.00115029	0.000973928	PSMD3/HSPE1/HSP90AB1/LSM7/NME1/HSPD1/CDK4/EIF3B/APEX1/PHB2/AIMP2/EEF1B2/TUFM/SNRPD2/SNRPA/LSM2/PSMA1/FBL/SRM/NDUFAB1/PSMD7	21
BT474	under	HALLMARK_PI3K_AKT_MTOR_SIGNALING	HALLMARK_PI3K_AKT_MTOR_SIGNALING	13/184	105/4383	0.000385544	0.00443376	0.00375398	CFL1/PFN1/SFN/CDK4/AP2M1/ARHGDIA/CALR/PIN1/AKT1/SLC2A1/ECSIT/MAPKAP1/CSNK2B	13
BT474	under	HALLMARK_MYC_TARGETS_V2	HALLMARK_MYC_TARGETS_V2	8/184	58/4383	0.0026194	0.0240984	0.0204037	HSPE1/HSPD1/CDK4/IPO4/PUS1/AIMP2/DCTPP1/SRM	8
BT474	under	HALLMARK_ESTROGEN_RESPONSE_LATE	HALLMARK_ESTROGEN_RESPONSE_LATE	17/184	200/4383	0.00394283	0.02591	0.0219375	HSPB8/DHRS2/NPY1R/PGR/MDK/SLC9A3R1/TFF1/OLFM1/IDH2/SFN/MAPT/IGFBP4/CCND1/PDLIM3/ITPK1/SIAH2/CXCL12	17
BT474	under	HALLMARK_MTORC1_SIGNALING	HALLMARK_MTORC1_SIGNALING	17/184	200/4383	0.00394283	0.02591	0.0219375	IGFBP5/ALDOA/ENO1/HSPE1/SLC9A3R1/NUPR1/HSPD1/TM7SF2/CALR/PDAP1/GPI/ARPC5L/SLC2A1/AK4/PSMB5/PSPH/PNP	17
MDAMB361	over	HALLMARK_MYC_TARGETS_V1	HALLMARK_MYC_TARGETS_V1	49/264	200/4383	1.31854e-18	6.329e-17	5.13537e-17	PABPC1/HSP90AB1/LSM7/NME1/CDK4/EIF3B/AIMP2/EEF1B2/TUFM/SNRPD2/FBL/SRM/GLO1/CCT7/XRCC6/POLD2/PSMB2/MCM7/RACK1/C1QBP/PPIA/SLC25A3/NAP1L1/PRDX4/MYC/IMPDH2/SSBP1/DDX21/PSMA7/PSMB3/PHB/COX5A/RAN/NOP16/CCT2/PSMA4/PRPF31/PSMD14/MCM5/PABPC4/RANBP1/RRP9/CAD/SNRPD1/NHP2/PSMC4/RUVBL2/PSMD1/SNRPB2	49
MDAMB361	over	HALLMARK_OXIDATIVE_PHOSPHORYLATION	HALLMARK_OXIDATIVE_PHOSPHORYLATION	34/264	200/4383	1.65978e-08	3.98348e-07	3.23221e-07	COX5B/IDH2/COX4I1/NDUFA4/ATP6V1F/MGST3/ECI1/CYB5A/MRPL15/COX6C/ETFA/MRPL11/SLC25A3/NDUFV1/MDH2/ACAT1/PDHB/LDHB/VDAC2/HSD17B10/NDUFB6/MRPS30/COX5A/PDHA1/COX7A2/SLC25A5/HCCS/SDHB/MRPS12/SUPV3L1/NDUFA8/NDUFS3/COX7B/UQCRC1	34
MDAMB361	over	HALLMARK_MYC_TARGETS_V2	HALLMARK_MYC_TARGETS_V2	16/264	58/4383	1.54429e-07	2.47087e-06	2.00487e-06	CDK4/PUS1/AIMP2/DCTPP1/SRM/MYC/PHB/NOP16/UNG/SUPV3L1/MCM5/IMP4/RRP9/NOP2/TCOF1/TBRG4	16
MDAMB361	over	HALLMARK_REACTIVE_OXYGEN_SPECIES_PATHWAY	HALLMARK_REACTIVE_OXYGEN_SPECIES_PATHWAY	13/264	49/4383	3.79415e-06	4.55298e-05	3.69431e-05	NQO1/HMOX2/TXNRD1/PRDX1/PRDX6/ATOX1/JUNB/MGST1/PDLIM1/TXN/PRDX4/SOD1/FTL	13
MDAMB361	over	HALLMARK_MTORC1_SIGNALING	HALLMARK_MTORC1_SIGNALING	27/264	200/4383	4.89223e-05	0.000469654	0.000381079	BTG2/IGFBP5/TM7SF2/PSMB5/TXNRD1/PIK3R3/PRDX1/DDIT4/TPI1/GAPDH/PPIA/PSMA3/SQSTM1/PPA1/GLA/TFRC/EBP/P4HA1/PSMA4/PSMG1/PSMD14/UNG/CTSC/RRP9/ABCF2/PFKL/PSMC4	27
MDAMB361	over	HALLMARK_ESTROGEN_RESPONSE_EARLY	HALLMARK_ESTROGEN_RESPONSE_EARLY	24/264	200/4383	0.000785536	0.00538653	0.00437065	MUC1/ELF3/HSPB8/CCND1/ITPK1/INHBB/CA12/FOS/TFAP2C/CLIC3/KRT19/MYC/ELOVL2/KRT18/PPIF/KRT8/BLVRB/GLA/TPD52L1/CISH/PEX11A/TUBB2B/AMFR/ADCY9	24
MDAMB361	over	HALLMARK_ESTROGEN_RESPONSE_LATE	HALLMARK_ESTROGEN_RESPONSE_LATE	24/264	200/4383	0.000785536	0.00538653	0.00437065	HSPB8/IDH2/CCND1/ITPK1/CA12/FOS/CKB/COX6C/TFAP2C/MEST/CLIC3/KRT19/TST/GAL/DLG5/PPIF/BLVRB/GLA/SCUBE2/TPD52L1/CISH/SLC29A1/AMFR/IMPA2	24
MDAMB361	over	HALLMARK_FATTY_ACID_METABOLISM	HALLMARK_FATTY_ACID_METABOLISM	19/264	158/4383	0.00269256	0.0161553	0.0131085	S100A10/PCBD1/PSME1/PRDX6/REEP6/ECI1/GRHPR/SMS/MIF/MDH2/BLVRA/ECI2/PDHB/HSD17B10/PDHA1/HCCS/NTHL1/ACOX1/NBN	19
MDAMB361	over	HALLMARK_PEROXISOME	HALLMARK_PEROXISOME	14/264	104/4383	0.00346387	0.018474	0.0149899	PABPC1/IDH2/PRDX5/ABCC5/TSPO/PRDX1/ISOC1/SOD1/FDPS/ECI2/STS/HSD3B7/PEX11A/ACOX1	14
MDAMB361	under	HALLMARK_G2M_CHECKPOINT	HALLMARK_G2M_CHECKPOINT	38/267	200/4383	1.02722e-10	5.13608e-09	4.43324e-09	MARCKS/TOP2A/RACGAP1/KIF11/SMC4/LBR/RAD21/CENPA/SLC38A1/PTTG1/CUL4A/CDKN1B/TMPO/SLC12A2/CENPF/HIF1A/SLC7A5/NSD2/TROAP/TOP1/CCNA2/MCM2/MKI67/PRC1/PLK1/MAD2L1/TFDP1/HOXC10/CDKN2C/NEK2/NOLC1/HNRNPD/NUSAP1/TACC3/CTCF/BIRC5/KIF4A/CCNF	38
MDAMB361	under	HALLMARK_ESTROGEN_RESPONSE_EARLY	HALLMARK_ESTROGEN_RESPONSE_EARLY	33/267	200/4383	7.75394e-08	1.93848e-06	1.67322e-06	PRSS23/XBP1/SCNN1A/DHRS2/NPY1R/GREB1/MLPH/IGFBP4/IGF1R/SLC7A5/MYB/LRIG1/RAB31/FLNB/AREG/TFF3/TPBG/ADD3/RET/MPPED2/NBL1/SLC1A4/IL17RB/PODXL/TIAM1/ELF1/CANT1/CELSR2/ARL3/TTC39A/RAB17/THSD4/NRIP1	33
MDAMB361	under	HALLMARK_E2F_TARGETS	HALLMARK_E2F_TARGETS	32/267	200/4383	2.60124e-07	4.3354e-06	3.74214e-06	TOP2A/RACGAP1/SMC4/LBR/RAD21/HMGB2/NCAPD2/PTTG1/CBX5/DEK/CDKN1B/TMPO/SLBP/MCM2/CDKN1A/MKI67/PLK1/MAD2L1/SMC3/CDKN2C/NOLC1/LUC7L3/HNRNPD/TACC3/CTCF/BIRC5/DCK/RFC1/CIT/KIF4A/HELLS/CDCA3	32
MDAMB361	under	HALLMARK_ESTROGEN_RESPONSE_LATE	HALLMARK_ESTROGEN_RESPONSE_LATE	31/267	200/4383	8.38477e-07	1.0481e-05	9.04672e-06	PRSS23/XBP1/TOP2A/SCNN1A/CPE/DHRS2/NPY1R/MDK/IGFBP4/SLC7A5/MYB/FGFR3/ID2/RAB31/PRLR/FLNB/AREG/TFF3/TPBG/CDH1/ADD3/RET/UGDH/NBL1/SLC1A4/IL17RB/TIAM1/CELSR2/MAPK13/ARL3/NRIP1	31
MDAMB361	under	HALLMARK_MITOTIC_SPINDLE	HALLMARK_MITOTIC_SPINDLE	29/267	199/4383	6.96301e-06	6.96301e-05	6.01018e-05	ECT2/MARCKS/TOP2A/RACGAP1/KIF11/SMC4/CENPF/GSN/FLNB/PRC1/PLK1/ACTN4/PDLIM5/YWHAE/TIAM1/SMC3/CAPZB/TUBGCP2/CDC42EP4/DLG1/ARF6/NEK2/TUBGCP3/SUN2/ARHGEF12/NUSAP1/BIRC5/RFC1/KIF4A	29
MDAMB361	under	HALLMARK_ANDROGEN_RESPONSE	HALLMARK_ANDROGEN_RESPONSE	15/267	100/4383	0.00092041	0.00659551	0.00569296	SAT1/SCD/DHCR24/TPD52/SLC38A2/SPDEF/UBE2I/SELENOP/SPCS3/INPP4B/TSC22D1/GSR/PDLIM5/ACSL3/VAPA	15
MDAMB361	under	HALLMARK_MTORC1_SIGNALING	HALLMARK_MTORC1_SIGNALING	24/267	200/4383	0.000923371	0.00659551	0.00569296	SCD/DHCR24/XBP1/UBE2D3/SRD5A1/HSP90B1/CALR/SLC7A5/RDH11/TRIB3/MCM2/GOT1/CDKN1A/PLK1/GSR/STIP1/SLC1A5/ADD3/CXCR4/SLC1A4/ACSL3/HSPA5/SHMT2/CCNF	24

## Sheet: Supplementary Data 3
cell line	class differential expression (PDS PDR-like vs. PDS)	ID	Description	GeneRatio	BgRatio	RichFactor	FoldEnrichment	zScore	pvalue	p.adjust	qvalue	geneID	Count
BT474	under	HALLMARK_ESTROGEN_RESPONSE_EARLY	HALLMARK_ESTROGEN_RESPONSE_EARLY	9/35	200/4383	0.045	5.63529	6.01967	1.79908e-05	0.000683651	0.000662819	PGR/GREB1/NPY1R/HSPB8/SLC2A1/MYC/SIAH2/TFAP2C/KRT15	9
MCF7	over	HALLMARK_OXIDATIVE_PHOSPHORYLATION	HALLMARK_OXIDATIVE_PHOSPHORYLATION	9/36	200/4383	0.045	5.47875	5.89957	2.3051e-05	0.000645428	0.000509549	MGST3/UQCRC1/NDUFB8/NDUFS7/COX5A/NDUFS6/NDUFB2/ECI1/UQCR11	9
MCF7	over	HALLMARK_INTERFERON_ALPHA_RESPONSE	HALLMARK_INTERFERON_ALPHA_RESPONSE	6/36	97/4383	0.0618557	7.53093	5.91871	0.00011454	0.00152953	0.00120753	ISG15/LGALS3BP/IFITM3/IFI27/IFITM2/PSME2	6
MCF7	over	HALLMARK_MYC_TARGETS_V1	HALLMARK_MYC_TARGETS_V1	8/36	200/4383	0.04	4.87	5.0977	0.000163878	0.00152953	0.00120753	PSMA7/PSMB2/PSMB3/COX5A/PHB/RACK1/POLD2/DUT	8
MCF7	over	HALLMARK_INTERFERON_GAMMA_RESPONSE	HALLMARK_INTERFERON_GAMMA_RESPONSE	7/36	200/4383	0.035	4.26125	4.29584	0.00100024	0.00700166	0.00552763	ISG15/LGALS3BP/IFITM3/IFI27/PSMB2/IFITM2/PSME2	7
MCF7	under	HALLMARK_MYC_TARGETS_V1	HALLMARK_MYC_TARGETS_V1	10/24	200/4383	0.05	9.13125	8.73327	3.51144e-08	8.42746e-07	7.39251e-07	EIF4G2/HNRNPA2B1/LDHA/NOLC1/SYNCRIP/CNBP/PABPC1/DDX18/HSPD1/GSPT1	10
MCF7	under	HALLMARK_MYC_TARGETS_V2	HALLMARK_MYC_TARGETS_V2	3/24	58/4383	0.0517241	9.44612	4.80426	0.00365416	0.0438499	0.0384648	NOLC1/DDX18/HSPD1	3
TamR	over	HALLMARK_ESTROGEN_RESPONSE_EARLY	HALLMARK_ESTROGEN_RESPONSE_EARLY	23/159	200/4383	0.115	3.17009	6.09428	5.55001e-07	2.55301e-05	2.27843e-05	KLF4/TFF1/PAPSS2/NCOR2/TGIF2/LAD1/KRT8/KDM4B/AFF1/AQP3/ANXA9/RHOD/BAG1/LRIG1/RASGRP1/KRT15/TPBG/TFF3/AREG/ITPK1/SCARB1/MLPH/IGF1R	23
TamR	over	HALLMARK_ESTROGEN_RESPONSE_LATE	HALLMARK_ESTROGEN_RESPONSE_LATE	18/159	200/4383	0.09	2.48094	4.15894	0.00027735	0.00637905	0.00569297	KLF4/TFF1/AGR2/PAPSS2/NCOR2/AFF1/ANXA9/LAMC2/BAG1/TPBG/TFF3/CPE/AREG/IDH2/ST14/CDH1/ITPK1/SCARB1	18
TamR	over	HALLMARK_APOPTOSIS	HALLMARK_APOPTOSIS	15/159	161/4383	0.0931677	2.56826	3.9332	0.000635348	0.00974201	0.00869424	NEDD9/LMNA/ROCK1/DAP/ERBB2/MGMT/BIK/IFITM3/SOD1/BCL2L2/TXNIP/HSPB1/FDXR/RELA/IFNGR1	15
TamR	under	HALLMARK_MYC_TARGETS_V1	HALLMARK_MYC_TARGETS_V1	24/124	200/4383	0.12	4.24161	8.00618	8.14128e-10	3.58216e-08	3.17081e-08	CANX/CCT2/SF3A1/TRA2B/EEF1B2/NPM1/HSPD1/C1QBP/POLD2/NHP2/GLO1/SRM/G3BP1/MRPS18B/KPNB1/ETF1/HDAC2/PRPF31/YWHAQ/SNRPA1/MRPL23/CAD/PPIA/RRM1	24
TamR	under	HALLMARK_MTORC1_SIGNALING	HALLMARK_MTORC1_SIGNALING	18/124	200/4383	0.09	3.18121	5.38718	9.72981e-06	0.000214056	0.000189475	PDAP1/CANX/TFRC/CCNG1/HSPA9/HSPD1/SQSTM1/HSPA4/USO1/TRIB3/ETF1/CACYBP/CCT6A/TBK1/DDX39A/ACACA/CD9/PPIA	18
TamR	under	HALLMARK_E2F_TARGETS	HALLMARK_E2F_TARGETS	14/124	200/4383	0.07	2.47427	3.64118	0.00137243	0.020129	0.0178175	TFRC/TRA2B/LUC7L3/POP7/POLD2/TP53/RAD51C/CBX5/TUBB/TBRG4/DDX39A/IPO7/ILF3/NUDT21	14

## Sheet: Supplementary Data 4
cell line	class differential expression (T-cl vs. other clusters)	Transcritional cluster (T-cl)	Fraction of cells in T-cl	ID	Description	GeneRatio	BgRatio	pvalue	p.adjust	qvalue	geneID	Count
BT474	over	0	0.416887	HALLMARK_E2F_TARGETS	HALLMARK_E2F_TARGETS	18/54	200/4383	7.84694e-12	2.35408e-10	1.81719e-10	DEK/MCM3/SSRP1/CCNE1/TUBB/ATAD2/IPO7/RFC1/DNMT1/TK1/USP1/SMC1A/RAD21/RRM2/HMGB2/ILF3/MCM2/WEE1	18
BT474	over	0	0.416887	HALLMARK_MTORC1_SIGNALING	HALLMARK_MTORC1_SIGNALING	9/54	200/4383	0.000637085	0.00955628	0.00737678	SCD/FADS1/INSIG1/DHCR24/FADS2/SLC9A3R1/RRM2/HSPA9/MCM2	9
BT474	over	1	0.298153	HALLMARK_ESTROGEN_RESPONSE_EARLY	HALLMARK_ESTROGEN_RESPONSE_EARLY	6/27	200/4383	0.00110826	0.0160697	0.0128325	HSPB8/CA12/DHRS2/KRT19/CCND1/MAPT	6
BT474	over	1	0.298153	HALLMARK_ESTROGEN_RESPONSE_LATE	HALLMARK_ESTROGEN_RESPONSE_LATE	6/27	200/4383	0.00110826	0.0160697	0.0128325	HSPB8/CA12/DHRS2/KRT19/CCND1/MAPT	6
BT474	over	2	0.28496	HALLMARK_G2M_CHECKPOINT	HALLMARK_G2M_CHECKPOINT	11/49	200/4383	8.5929e-06	0.00013319	0.000117587	UBE2C/CDC20/CKS2/PTTG1/KPNA2/CDKN3/CENPF/AURKB/CCNB2/TROAP/JPT1	11
BT474	over	2	0.28496	HALLMARK_MYC_TARGETS_V1	HALLMARK_MYC_TARGETS_V1	11/49	200/4383	8.5929e-06	0.00013319	0.000117587	PSMB3/PRDX4/PPIA/SSBP1/CDC20/KPNA2/PSMB2/SNRPD3/RUVBL2/PHB/CCT2	11
BT474	over	2	0.28496	HALLMARK_REACTIVE_OXYGEN_SPECIES_PATHWAY	HALLMARK_REACTIVE_OXYGEN_SPECIES_PATHWAY	6/49	49/4383	1.38505e-05	0.000143122	0.000126356	PRDX4/NDUFB4/PRDX1/MGST1/SOD1/TXN	6
BT474	over	2	0.28496	HALLMARK_E2F_TARGETS	HALLMARK_E2F_TARGETS	9/49	200/4383	0.000300053	0.00232541	0.00205299	PRDX4/CDC20/CKS2/PTTG1/KPNA2/CDKN3/AURKB/CCNB2/JPT1	9
BT474	under	0	0.416887	HALLMARK_OXIDATIVE_PHOSPHORYLATION	HALLMARK_OXIDATIVE_PHOSPHORYLATION	17/57	200/4383	2.28731e-10	7.31938e-09	6.50076e-09	COX4I1/COX5B/NDUFA4/COX6B1/MDH2/COX5A/UQCRFS1/HSD17B10/NDUFS8/NDUFA8/NDUFB4/MGST3/MRPS12/NDUFS6/NDUFB7/CYC1/LDHB	17
BT474	under	0	0.416887	HALLMARK_MYC_TARGETS_V1	HALLMARK_MYC_TARGETS_V1	13/57	200/4383	1.04577e-06	1.67324e-05	1.4861e-05	PSMB3/PPIA/PHB/SNRPD2/PRDX4/COX5A/PSMA7/SSBP1/RACK1/RUVBL2/NME1/CYC1/AIMP2	13
BT474	under	0	0.416887	HALLMARK_REACTIVE_OXYGEN_SPECIES_PATHWAY	HALLMARK_REACTIVE_OXYGEN_SPECIES_PATHWAY	7/57	49/4383	2.42619e-06	2.58794e-05	2.2985e-05	NQO1/PRDX4/FTL/SOD1/NDUFB4/TXN/PRDX1	7
BT474	under	1	0.298153	HALLMARK_G2M_CHECKPOINT	HALLMARK_G2M_CHECKPOINT	29/77	200/4383	3.49349e-20	1.22272e-18	1.02966e-18	TOP2A/LBR/CDKN3/HMMR/CENPF/TMPO/PRC1/CCNA2/STMN1/RAD21/KIF11/NUSAP1/KPNA2/TPX2/PTTG1/CENPA/HIF1A/CKS2/CDK1/SLC12A2/HMGN2/HMGB3/SYNCRIP/BUB3/PBK/CDC20/SMC4/MAD2L1/KIF23	29
BT474	under	1	0.298153	HALLMARK_E2F_TARGETS	HALLMARK_E2F_TARGETS	27/77	200/4383	6.71256e-18	1.1747e-16	9.8922e-17	HMGB2/TOP2A/DEK/LBR/CCNE1/CDKN3/HMMR/TUBB/TMPO/NCAPD2/STMN1/RAD21/KPNA2/PTTG1/CSE1L/CKS2/CDK1/SSRP1/HMGB3/SYNCRIP/IPO7/CBX5/TRIP13/RAN/CDC20/SMC4/MAD2L1	27
BT474	under	1	0.298153	HALLMARK_MYC_TARGETS_V1	HALLMARK_MYC_TARGETS_V1	15/77	200/4383	1.32116e-06	1.54136e-05	1.29799e-05	LDHA/DEK/EIF4G2/HNRNPA2B1/CCNA2/ILF2/KPNA2/SYNCRIP/BUB3/ERH/TYMS/RAN/CDC20/MAD2L1/RFC4	15
BT474	under	1	0.298153	HALLMARK_MITOTIC_SPINDLE	HALLMARK_MITOTIC_SPINDLE	12/77	199/4383	0.000149608	0.00130907	0.00110238	TOP2A/CKAP5/CENPF/PRC1/KIF11/NUSAP1/TPX2/ECT2/CDK1/ANLN/SMC4/KIF23	12
EDR	over	0	0.270998	HALLMARK_UV_RESPONSE_DN	HALLMARK_UV_RESPONSE_DN	10/52	144/4383	5.19918e-06	0.000202768	0.000164185	CITED2/ANXA2/DUSP1/MMP16/NRP1/LTBP1/ATP2B1/LAMC1/IGFBP5/ID1	10
EDR	over	0	0.270998	HALLMARK_HYPOXIA	HALLMARK_HYPOXIA	10/52	200/4383	9.21361e-05	0.00179665	0.00145478	BTG1/CITED2/ANXA2/DUSP1/GAPDH/GRHPR/ENO1/PNRC1/S100A4/CDKN1A	10
EDR	over	0	0.270998	HALLMARK_TNFA_SIGNALING_VIA_NFKB	HALLMARK_TNFA_SIGNALING_VIA_NFKB	8/52	200/4383	0.00217489	0.0282736	0.0228936	BTG1/DUSP1/EDN1/ATP2B1/PNRC1/RCAN1/PMEPA1/CDKN1A	8
EDR	over	1	0.247227	HALLMARK_MYC_TARGETS_V1	HALLMARK_MYC_TARGETS_V1	33/107	200/4383	9.89021e-20	3.46157e-18	2.91501e-18	PCNA/PSMA7/DUT/MCM7/RANBP1/NME1/MCM6/CDC45/PPIA/SRSF7/PHB/CYC1/PSMB3/NDUFAB1/RAN/PRDX4/NHP2/CCT2/TYMS/PSMD8/COX5A/FBL/C1QBP/MCM2/MCM4/PSMD7/PSMB2/CCT5/EIF2S1/PSMA4/CCT7/HSPE1/MCM5	33
EDR	over	1	0.247227	HALLMARK_E2F_TARGETS	HALLMARK_E2F_TARGETS	31/107	200/4383	1.1004e-17	1.9257e-16	1.62164e-16	PCNA/DUT/RNASEH2A/MCM7/TUBB/RANBP1/RRM2/UBE2T/NME1/MCM6/HMGB2/MYBL2/CENPM/ATAD2/RAN/PRDX4/CDK1/TK1/RFC2/RAD51C/MCM2/MCM4/TUBG1/GINS1/EIF2S1/BIRC5/TCF19/AURKB/HELLS/MCM5/SNRPB	31
EDR	over	1	0.247227	HALLMARK_OXIDATIVE_PHOSPHORYLATION	HALLMARK_OXIDATIVE_PHOSPHORYLATION	21/107	200/4383	7.73251e-09	9.02127e-08	7.59686e-08	HSD17B10/SLC25A5/CYC1/NDUFAB1/MDH2/NDUFC2/NDUFB7/NDUFS6/COX4I1/NDUFB6/MRPL15/COX5A/ETFB/NDUFB2/NDUFS7/COX5B/UQCR10/NDUFS3/CYCS/NDUFS8/MDH1	21
EDR	over	1	0.247227	HALLMARK_MTORC1_SIGNALING	HALLMARK_MTORC1_SIGNALING	17/107	200/4383	5.00067e-06	4.37558e-05	3.6847e-05	TUBA4A/RRM2/PSMB5/PPIA/PRDX1/PSMA3/SDF2L1/CACYBP/MCM2/MCM4/CD9/TUBG1/EBP/PSMA4/PNP/PSMC2/HSPE1	17
EDR	over	1	0.247227	HALLMARK_DNA_REPAIR	HALLMARK_DNA_REPAIR	11/107	150/4383	0.000954923	0.00598551	0.00504043	PCNA/DUT/NME1/ALYREF/PRIM1/FEN1/TYMS/RFC2/POLR2G/APRT/PNP	11
EDR	over	1	0.247227	HALLMARK_G2M_CHECKPOINT	HALLMARK_G2M_CHECKPOINT	13/107	200/4383	0.00102609	0.00598551	0.00504043	GINS2/UBE2C/MCM6/CDC45/MYBL2/CDK1/MCM2/E2F2/HSPA8/BIRC5/CDC6/AURKB/MCM5	13
EDR	over	2	0.198098	HALLMARK_MYC_TARGETS_V1	HALLMARK_MYC_TARGETS_V1	10/44	200/4383	1.99044e-05	0.000696654	0.000586656	MCM2/EIF3B/EIF4G2/KPNB1/SRSF2/MYC/RNPS1/SRSF1/NOLC1/PPM1G	10
EDR	over	2	0.198098	HALLMARK_E2F_TARGETS	HALLMARK_E2F_TARGETS	9/44	200/4383	0.00012627	0.00220972	0.00186082	MCM3/MCM2/SRSF2/MYC/SRSF1/SSRP1/TK1/NOLC1/GINS1	9
EDR	over	2	0.198098	HALLMARK_G2M_CHECKPOINT	HALLMARK_G2M_CHECKPOINT	8/44	200/4383	0.000700755	0.00817547	0.00688461	MCM3/MCM2/BCL3/KPNB1/SRSF2/MYC/SRSF1/NOLC1	8
EDR	over	3	0.153724	HALLMARK_HYPOXIA	HALLMARK_HYPOXIA	5/18	200/4383	0.000990758	0.0133752	0.0114719	SELENBP1/BNIP3L/LDHA/DDIT4/PPP1R3C	5
EDR	over	3	0.153724	HALLMARK_MTORC1_SIGNALING	HALLMARK_MTORC1_SIGNALING	5/18	200/4383	0.000990758	0.0133752	0.0114719	XBP1/LDHA/DDIT4/SCD/CD9	5
EDR	over	4	0.129952	HALLMARK_G2M_CHECKPOINT	HALLMARK_G2M_CHECKPOINT	51/91	200/4383	1.38864e-46	3.61046e-45	2.77727e-45	CENPA/TPX2/CDKN3/PLK1/HMMR/AURKA/PTTG1/STMN1/CCNA2/CCNB2/BIRC5/CDC20/CKS2/TROAP/NEK2/PBK/NUSAP1/CENPF/RAD21/PRC1/JPT1/RACGAP1/CENPE/MKI67/KPNA2/KIF2C/KIF4A/CCNF/BUB1/CDC25B/KIF23/KNL1/SMC4/TACC3/MAD2L1/NDC80/HMGB3/DTYMK/TOP2A/UBE2C/AURKB/HMGN2/KIF11/CDKN2C/SFPQ/KIF5B/SQLE/ESPL1/KIF20B/ODF2/BUB3	51
EDR	over	4	0.129952	HALLMARK_E2F_TARGETS	HALLMARK_E2F_TARGETS	42/91	200/4383	1.53159e-33	1.99107e-32	1.53159e-32	CDKN3/DLGAP5/PLK1/HMMR/AURKA/PTTG1/STMN1/CCNB2/BIRC5/CDC20/CKS2/HMGB2/CDCA3/RAD21/CDCA8/JPT1/RACGAP1/CENPE/MKI67/SPAG5/KPNA2/KIF2C/KIF4A/ANP32E/NCAPD2/CDC25B/SMC4/TACC3/MAD2L1/DEPDC1/HMGB3/TOP2A/AURKB/RAN/CIT/SPC25/CDKN2C/TUBB/MELK/MXD3/TRIP13/ESPL1	42
EDR	over	4	0.129952	HALLMARK_MITOTIC_SPINDLE	HALLMARK_MITOTIC_SPINDLE	28/91	199/4383	7.18429e-17	6.22639e-16	4.78953e-16	TPX2/DLGAP5/PLK1/AURKA/PIF1/CCNB2/BIRC5/NEK2/NUSAP1/CENPF/PRC1/RACGAP1/ECT2/CENPE/KIF2C/ANLN/KIF4A/BUB1/KIF23/SMC4/CKAP5/NDC80/TOP2A/SUN2/KIF11/KIF5B/ESPL1/KIF20B	28
EDR	over	4	0.129952	HALLMARK_MYC_TARGETS_V1	HALLMARK_MYC_TARGETS_V1	12/91	200/4383	0.000767114	0.00498624	0.00383557	CCNA2/CDC20/KPNA2/HNRNPA2B1/MAD2L1/TYMS/RAN/HNRNPA3/PTGES3/HDGF/ILF2/BUB3	12
EDR	over	4	0.129952	HALLMARK_MTORC1_SIGNALING	HALLMARK_MTORC1_SIGNALING	11/91	200/4383	0.0025913	0.0134748	0.0103652	PLK1/AURKA/HSPA5/CCNF/BUB1/EDEM1/SDF2L1/IDI1/HSP90B1/CALR/SQLE	11
EDR	under	0	0.270998	HALLMARK_E2F_TARGETS	HALLMARK_E2F_TARGETS	52/104	200/4383	4.72186e-44	1.60543e-42	1.342e-42	HMGB2/TK1/BIRC5/TOP2A/RRM2/GINS1/MYBL2/RFC2/TUBB/MCM2/TUBG1/DEK/MELK/SRSF2/MCM7/STMN1/CDKN3/CENPM/PCNA/TRIP13/HELLS/MKI67/MCM6/TCF19/KIF2C/TACC3/DLGAP5/ATAD2/CBX5/PTTG1/HMMR/PAICS/DUT/UBR7/AURKB/USP1/RBBP7/PLK1/CDCA8/MCM3/TMPO/SSRP1/AURKA/SPC24/MAD2L1/SRSF1/TRA2B/MXD3/CDCA3/ESPL1/RPA3/MCM4	52
EDR	under	0	0.270998	HALLMARK_G2M_CHECKPOINT	HALLMARK_G2M_CHECKPOINT	37/104	200/4383	1.37384e-24	2.33552e-23	1.95229e-23	BIRC5/PBK/CCNA2/TOP2A/GINS2/PRC1/MYBL2/TPX2/MCM2/NUSAP1/SRSF2/STMN1/CDKN3/MKI67/MCM6/CENPF/UBE2C/DTYMK/KIF2C/SLC12A2/TACC3/PTTG1/HMMR/SMC2/AURKB/PLK1/CENPA/CDC6/MCM3/KIF11/TMPO/AURKA/MAD2L1/SRSF1/TRA2B/ESPL1/CBX1	37
EDR	under	0	0.270998	HALLMARK_MYC_TARGETS_V1	HALLMARK_MYC_TARGETS_V1	21/104	200/4383	4.50024e-09	5.10028e-08	4.26339e-08	HNRNPA2B1/CCNA2/TYMS/MCM2/DEK/SRSF2/MCM7/PCNA/PTGES3/MCM6/RRM1/PCBP1/DUT/USP1/SRSF7/MAD2L1/SRSF1/TRA2B/SRSF3/MCM4/CBX3	21
EDR	under	0	0.270998	HALLMARK_MITOTIC_SPINDLE	HALLMARK_MITOTIC_SPINDLE	14/104	199/4383	0.000213547	0.00181515	0.0015173	BIRC5/TOP2A/PRC1/TPX2/ANLN/NUSAP1/ECT2/CENPF/KIF2C/DLGAP5/PLK1/KIF11/AURKA/ESPL1	14
EDR	under	0	0.270998	HALLMARK_MTORC1_SIGNALING	HALLMARK_MTORC1_SIGNALING	12/104	200/4383	0.00249469	0.0169639	0.0141803	XBP1/RRM2/SCD/MCM2/TUBG1/SLC9A3R1/HSPA9/DHFR/PLK1/FADS1/AURKA/MCM4	12
EDR	under	0	0.270998	HALLMARK_DNA_REPAIR	HALLMARK_DNA_REPAIR	9/104	150/4383	0.0086942	0.0492672	0.0411831	RFC2/ZWINT/TYMS/PCNA/FEN1/DUT/SSRP1/TMED2/RPA3	9
EDR	under	1	0.247227	HALLMARK_TNFA_SIGNALING_VIA_NFKB	HALLMARK_TNFA_SIGNALING_VIA_NFKB	5/15	200/4383	0.000388504	0.0104896	0.00981484	LITAF/FOS/BCL3/ZFP36/BTG2	5
EDR	under	2	0.198098	HALLMARK_OXIDATIVE_PHOSPHORYLATION	HALLMARK_OXIDATIVE_PHOSPHORYLATION	26/104	200/4383	2.82782e-13	1.15941e-11	1.01206e-11	COX4I1/MDH1/HSD17B10/ETFB/NDUFB6/NDUFAB1/NDUFB7/SLC25A5/MDH2/COX5A/NDUFS3/SLC25A3/NDUFC2/DECR1/COX5B/MGST3/MRPS22/COX6A1/ETFA/NDUFB2/NDUFB4/NDUFA4/COX6C/NDUFS8/NDUFS4/NDUFV1	26
EDR	under	2	0.198098	HALLMARK_MYC_TARGETS_V1	HALLMARK_MYC_TARGETS_V1	21/104	200/4383	4.50024e-09	9.2255e-08	8.05307e-08	PSMA7/PPIA/PRDX4/PSMB3/PSMA4/SSBP1/NDUFAB1/CCT2/SNRPD3/COX5A/SLC25A3/NME1/NPM1/PSMD8/RACK1/PSMB2/AIMP2/CCT5/COPS5/SNRPB2/PSMD7	21
EDR	under	2	0.198098	HALLMARK_REACTIVE_OXYGEN_SPECIES_PATHWAY	HALLMARK_REACTIVE_OXYGEN_SPECIES_PATHWAY	7/104	49/4383	0.000130928	0.00178935	0.00156195	PRDX1/NQO1/PRDX4/PRDX6/TXN/NDUFB4/SOD1	7
EDR	under	2	0.198098	HALLMARK_ADIPOGENESIS	HALLMARK_ADIPOGENESIS	12/104	200/4383	0.00249469	0.0204564	0.0178567	ETFB/REEP5/NDUFAB1/NDUFB7/TALDO1/MDH2/NDUFS3/DECR1/MGST3/COX6A1/SOD1/DHRS7	12
EDR	under	2	0.198098	HALLMARK_MTORC1_SIGNALING	HALLMARK_MTORC1_SIGNALING	12/104	200/4383	0.00249469	0.0204564	0.0178567	PRDX1/PPIA/GAPDH/PSMA3/PSMB5/PSMA4/CD9/HSP90B1/PSMC2/TUBA4A/SDF2L1/COPS5	12
EDR	under	2	0.198098	HALLMARK_FATTY_ACID_METABOLISM	HALLMARK_FATTY_ACID_METABOLISM	10/104	158/4383	0.00392903	0.0268484	0.0234363	PSME1/MDH1/HSD17B10/BLVRA/MDH2/DECR1/LGALS1/PRDX6/MIF/S100A10	10
EDR	under	3	0.153724	HALLMARK_E2F_TARGETS	HALLMARK_E2F_TARGETS	17/38	200/4383	1.01744e-13	2.54359e-12	2.03487e-12	TUBB/HMGB2/RRM2/STMN1/BIRC5/RACGAP1/TMPO/TK1/RAN/MYBL2/CDC25B/RAD21/MKI67/AURKB/AURKA/CDKN3/TUBG1	17
EDR	under	3	0.153724	HALLMARK_G2M_CHECKPOINT	HALLMARK_G2M_CHECKPOINT	15/38	200/4383	2.81953e-11	3.52441e-10	2.81953e-10	TPX2/STMN1/BIRC5/RACGAP1/TMPO/MYBL2/CDC25B/RAD21/CCNF/MKI67/AURKB/AURKA/CDKN3/CCNA2/DTYMK	15
EDR	under	4	0.129952	HALLMARK_CHOLESTEROL_HOMEOSTASIS	HALLMARK_CHOLESTEROL_HOMEOSTASIS	3/14	74/4383	0.00147138	0.026415	0.0200816	S100A11/LGALS3/TM7SF2	3
EDR	under	4	0.129952	HALLMARK_ESTROGEN_RESPONSE_EARLY	HALLMARK_ESTROGEN_RESPONSE_EARLY	4/14	200/4383	0.002935	0.026415	0.0200816	BAG1/FOS/KRT8/KRT18	4
MCF7	over	0	0.402439	HALLMARK_ESTROGEN_RESPONSE_EARLY	HALLMARK_ESTROGEN_RESPONSE_EARLY	12/53	200/4383	2.9999e-06	0.000104997	9.47337e-05	TFF1/KRT19/CLIC3/KRT8/TFF3/KRT18/BLVRB/MUC1/RHOD/SLC7A5/CCND1/AREG	12
MCF7	over	0	0.402439	HALLMARK_ESTROGEN_RESPONSE_LATE	HALLMARK_ESTROGEN_RESPONSE_LATE	10/53	200/4383	0.000109113	0.00127298	0.00114855	TFF1/KRT19/CLIC3/TFF3/BLVRB/SLC7A5/CCND1/AREG/TST/RNASEH2A	10
MCF7	over	0	0.402439	HALLMARK_OXIDATIVE_PHOSPHORYLATION	HALLMARK_OXIDATIVE_PHOSPHORYLATION	10/53	200/4383	0.000109113	0.00127298	0.00114855	NDUFV1/NDUFS8/UQCRC1/COX4I1/ECI1/MDH2/HSD17B10/CYC1/COX5B/ATP6V0B	10
MCF7	over	1	0.34878	HALLMARK_MYC_TARGETS_V1	HALLMARK_MYC_TARGETS_V1	15/40	200/4383	6.7596e-11	2.43346e-09	2.13461e-09	NPM1/PPIA/SLC25A3/PSMA4/PSMB3/CCT4/C1QBP/SNRPD3/HNRNPA1/SSB/CCT2/ILF2/HDAC2/COX5A/NAP1L1	15
MCF7	over	1	0.34878	HALLMARK_OXIDATIVE_PHOSPHORYLATION	HALLMARK_OXIDATIVE_PHOSPHORYLATION	8/40	200/4383	0.000355817	0.00640471	0.00561816	SLC25A5/SLC25A3/ETFA/MDH1/DECR1/SDHB/COX5A/NDUFS3	8
MCF7	over	1	0.34878	HALLMARK_REACTIVE_OXYGEN_SPECIES_PATHWAY	HALLMARK_REACTIVE_OXYGEN_SPECIES_PATHWAY	4/40	49/4383	0.000937587	0.011251	0.00986934	PRDX1/NQO1/SOD1/PRDX6	4
MCF7	over	1	0.34878	HALLMARK_MTORC1_SIGNALING	HALLMARK_MTORC1_SIGNALING	7/40	200/4383	0.00191334	0.0172201	0.0151053	PPIA/PRDX1/PSMA3/PSMA4/CD9/PSMC2/LTA4H	7
MCF7	over	2	0.24878	HALLMARK_MYC_TARGETS_V1	HALLMARK_MYC_TARGETS_V1	18/67	200/4383	4.48047e-10	1.79219e-08	1.60354e-08	PABPC1/EIF4G2/HDGF/ORC2/ETF1/SET/GSPT1/KPNB1/MYC/RSL1D1/HSPD1/XPOT/XPO1/EIF3B/CBX3/MCM2/CNBP/SF3B3	18
MCF7	over	2	0.24878	HALLMARK_G2M_CHECKPOINT	HALLMARK_G2M_CHECKPOINT	10/67	200/4383	0.000793797	0.0158759	0.0142048	GSPT1/KPNB1/MYC/DKC1/XPO1/NUP98/MCM2/NEK2/HIF1A/TPX2	10
MCF7	under	0	0.402439	HALLMARK_MYC_TARGETS_V1	HALLMARK_MYC_TARGETS_V1	17/47	200/4383	6.73186e-12	2.08688e-10	1.98413e-10	PABPC1/HNRNPA1/NPM1/EIF4G2/NAP1L1/ILF2/PRDX3/HDGF/HSPD1/HNRNPC/SET/RSL1D1/XPOT/HNRNPA3/MRPL9/EIF2S1/ORC2	17
MCF7	under	0	0.402439	HALLMARK_UNFOLDED_PROTEIN_RESPONSE	HALLMARK_UNFOLDED_PROTEIN_RESPONSE	6/47	113/4383	0.0011659	0.0180715	0.0171818	YWHAZ/NPM1/HSPA9/XPOT/CNOT6/EIF2S1	6
MCF7	under	0	0.402439	HALLMARK_PROTEIN_SECRETION	HALLMARK_PROTEIN_SECRETION	5/47	96/4383	0.00336397	0.034761	0.0330496	CLTC/SNX2/MAPK1/TPD52/PPT1	5
MCF7	under	1	0.34878	HALLMARK_ESTROGEN_RESPONSE_EARLY	HALLMARK_ESTROGEN_RESPONSE_EARLY	7/19	200/4383	1.17094e-05	0.000245896	0.000221861	SLC9A3R1/FAM102A/MUC1/FASN/WFS1/TFF1/XBP1	7
MCF7	under	1	0.34878	HALLMARK_ESTROGEN_RESPONSE_LATE	HALLMARK_ESTROGEN_RESPONSE_LATE	5/19	200/4383	0.00129532	0.0136008	0.0122714	SLC9A3R1/FAM102A/WFS1/TFF1/XBP1	5
MCF7	under	2	0.24878	HALLMARK_OXIDATIVE_PHOSPHORYLATION	HALLMARK_OXIDATIVE_PHOSPHORYLATION	33/115	200/4383	1.20585e-18	4.944e-17	4.31568e-17	COX4I1/MDH2/COX5B/NDUFAB1/NDUFS3/COX5A/SLC25A5/NDUFB6/HSD17B10/NDUFS8/NDUFB4/NDUFV1/NDUFB7/ETFB/SDHB/ECI1/CYC1/UQCRC1/NDUFA4/MDH1/COX6A1/COX6B1/NDUFC2/ETFA/NDUFA1/NDUFB8/MRPL15/MGST3/IDH3G/SLC25A3/MRPS22/UQCRB/NDUFS7	33
MCF7	under	2	0.24878	HALLMARK_MYC_TARGETS_V1	HALLMARK_MYC_TARGETS_V1	21/115	200/4383	2.97422e-08	6.09714e-07	5.32228e-07	PSMA7/PSMB3/PRDX4/PPIA/NME1/NDUFAB1/COX5A/SNRPD2/RACK1/SNRPD3/C1QBP/CYC1/PSMA4/PHB/RANBP1/LSM7/PSMB2/SSBP1/SLC25A3/NHP2/PSMD8	21
MCF7	under	2	0.24878	HALLMARK_ADIPOGENESIS	HALLMARK_ADIPOGENESIS	17/115	200/4383	1.35822e-05	0.000185624	0.000162034	MDH2/REEP5/NDUFAB1/NDUFS3/NDUFB7/ETFB/SOD1/SDHB/CYC1/UQCRC1/TALDO1/COX6A1/TST/ALDOA/MRPL15/MGST3/IDH3G	17
MCF7	under	2	0.24878	HALLMARK_REACTIVE_OXYGEN_SPECIES_PATHWAY	HALLMARK_REACTIVE_OXYGEN_SPECIES_PATHWAY	6/115	49/4383	0.00159449	0.0163436	0.0142665	PRDX4/TXN/PRDX1/NDUFB4/NQO1/SOD1	6
MCF7	under	2	0.24878	HALLMARK_FATTY_ACID_METABOLISM	HALLMARK_FATTY_ACID_METABOLISM	11/115	158/4383	0.00262345	0.0215123	0.0187783	PSME1/MDH2/MIF/S100A10/BLVRA/HSD17B10/ECI1/MDH1/LGALS1/ALDOA/IDH3G	11
MDAMB361	over	0	0.552771	HALLMARK_MYC_TARGETS_V1	HALLMARK_MYC_TARGETS_V1	24/78	200/4383	1.55731e-14	5.91779e-13	4.91783e-13	SLC25A3/RACK1/PSMB3/PSMA7/PPIA/C1QBP/SSBP1/EEF1B2/NME1/HSP90AB1/NPM1/PRDX4/NDUFAB1/PSMA4/PSMB2/PSMD7/CCT2/PSMC4/PSMD14/IMPDH2/CCT4/AIMP2/EIF3D/RUVBL2	24
MDAMB361	over	0	0.552771	HALLMARK_OXIDATIVE_PHOSPHORYLATION	HALLMARK_OXIDATIVE_PHOSPHORYLATION	18/78	200/4383	6.51389e-09	1.23764e-07	1.02851e-07	SLC25A3/LDHB/MDH2/COX4I1/HSD17B10/NDUFAB1/ETFA/UQCRFS1/NDUFB4/NDUFB6/UQCRB/MDH1/MGST3/UQCRC2/SUCLG1/NDUFA8/FH/NDUFS3	18
MDAMB361	over	0	0.552771	HALLMARK_REACTIVE_OXYGEN_SPECIES_PATHWAY	HALLMARK_REACTIVE_OXYGEN_SPECIES_PATHWAY	6/78	49/4383	0.000199045	0.00252124	0.00209521	PRDX1/NQO1/PRDX4/SOD1/PRDX6/NDUFB4	6
MDAMB361	over	0	0.552771	HALLMARK_MTORC1_SIGNALING	HALLMARK_MTORC1_SIGNALING	10/78	200/4383	0.0026011	0.0247104	0.020535	PPIA/PRDX1/PPA1/CD9/PSMA3/PSMA4/HSP90B1/PSMC4/PSMD14/LTA4H	10
MDAMB361	over	1	0.258162	HALLMARK_E2F_TARGETS	HALLMARK_E2F_TARGETS	100/201	200/4383	2.89578e-89	1.15831e-87	9.7542e-88	RRM2/BIRC5/HMGB2/CDK1/TK1/TMPO/CDCA3/TUBB/AURKB/TOP2A/PLK1/MYBL2/CDCA8/NCAPD2/KIF2C/MELK/TACC3/AURKA/MKI67/CDKN2C/KIF18B/DUT/RACGAP1/SPAG5/ESPL1/STMN1/ATAD2/KPNA2/RAD51AP1/MXD3/DEK/CIT/BUB1B/SPC25/CDC25B/SMC1A/CDKN3/CENPM/RFC2/CDC20/PCNA/UBE2T/SPC24/SMC4/MAD2L1/KIF22/CCNB2/CKS2/MCM7/HELLS/LIG1/POLA2/KIF4A/UBE2S/RAD21/TCF19/DSCC1/TIMELESS/RANBP1/TRIP13/DNMT1/PTTG1/DCK/DONSON/CDKN1B/CDC25A/BARD1/EZ…	100
MDAMB361	over	1	0.258162	HALLMARK_G2M_CHECKPOINT	HALLMARK_G2M_CHECKPOINT	80/201	200/4383	9.85869e-60	1.97174e-58	1.66041e-58	BIRC5/CDK1/UBE2C/TMPO/PRC1/AURKB/TOP2A/CCNF/PLK1/CENPA/MYBL2/KIF23/CCNA2/CENPF/KIF2C/NUSAP1/TACC3/AURKA/MKI67/CDKN2C/KIF11/RACGAP1/ESPL1/STMN1/KPNA2/TPX2/DTYMK/CDC25B/NDC80/PBK/SMC1A/CDKN3/TTK/CDC20/NEK2/GINS2/FBXO5/SMC4/MAD2L1/CDC45/KIF22/CCNB2/CKS2/E2F2/POLA2/KIF4A/RAD54L/UBE2S/RAD21/BUB3/TROAP/E2F1/PTTG1/CHAF1A/EXO1/BUB1/NSD2/CDKN1B/CDC25A/BARD1/STIL/EZH2/SUV39H1/POLQ/LBR/CKS1B/RBL1/CHEK1/HMGA…	80
MDAMB361	over	1	0.258162	HALLMARK_MITOTIC_SPINDLE	HALLMARK_MITOTIC_SPINDLE	31/201	199/4383	8.14824e-10	1.08643e-08	9.1489e-09	BIRC5/CDK1/PRC1/TOP2A/PLK1/KIF23/CENPF/KIF2C/NUSAP1/AURKA/ANLN/KIF11/RACGAP1/ESPL1/TPX2/NDC80/SMC1A/TTK/NEK2/FBXO5/SMC4/KIF22/CCNB2/KIF4A/ECT2/BUB1/CDK5RAP2/KNTC1/SAC3D1/CKAP5/SUN2	31
MDAMB361	over	1	0.258162	HALLMARK_MYC_TARGETS_V1	HALLMARK_MYC_TARGETS_V1	22/201	200/4383	9.48939e-05	0.000948939	0.000799107	TYMS/CCNA2/DUT/KPNA2/DEK/CDC20/PCNA/MAD2L1/CDC45/MCM7/RRM1/BUB3/RANBP1/PPM1G/USP1/RNPS1/CDK2/PRPS2/MCM2/MCM4/HPRT1/TFDP1	22
MDAMB361	over	1	0.258162	HALLMARK_MTORC1_SIGNALING	HALLMARK_MTORC1_SIGNALING	18/201	200/4383	0.00424865	0.0339892	0.0286225	RRM2/CCNF/PLK1/AURKA/EBP/BUB1/CDC25A/CDKN1A/PHGDH/DDX39A/MCM2/MCM4/TUBG1/SLC37A4/HPRT1/TMEM97/PSAT1/RPA1	18
MDAMB361	over	2	0.189066	HALLMARK_ESTROGEN_RESPONSE_EARLY	HALLMARK_ESTROGEN_RESPONSE_EARLY	9/49	200/4383	0.000300053	0.0123022	0.0107387	SLC9A3R1/XBP1/FKBP4/ABAT/CCND1/SLC39A6/TFAP2C/MYB/IGF1R	9
MDAMB361	over	2	0.189066	HALLMARK_ESTROGEN_RESPONSE_LATE	HALLMARK_ESTROGEN_RESPONSE_LATE	8/49	200/4383	0.0014657	0.0300468	0.0262283	SLC9A3R1/XBP1/FKBP4/CDH1/CCND1/TFAP2C/MYB/PDCD4	8
MDAMB361	under	0	0.552771	HALLMARK_E2F_TARGETS	HALLMARK_E2F_TARGETS	75/133	200/4383	2.72788e-70	9.002e-69	7.75292e-69	CDK1/RRM2/TMPO/TK1/HMGB2/CDCA8/ATAD2/TOP2A/BIRC5/NCAPD2/MELK/CDCA3/AURKB/AURKA/SMC1A/MYBL2/DEK/CDKN2C/MKI67/KIF18B/TACC3/PLK1/BUB1B/TUBB/KIF2C/ESPL1/RACGAP1/MXD3/LIG1/RAD51AP1/HELLS/MCM2/TIMELESS/CDC25B/SPAG5/MAD2L1/MCM3/RFC2/TRIP13/STMN1/BARD1/SMC4/POLA2/CIT/DUT/SLBP/CENPM/RAD21/CDC25A/USP1/MCM4/CKS2/CDKN1B/DCK/CDKN3/RBBP7/CBX5/DSCC1/SSRP1/DNMT1/RPA1/LBR/UNG/CTPS1/POLE/CCP110/SUV39H1/ORC6/HMGA1/…	75
MDAMB361	under	0	0.552771	HALLMARK_G2M_CHECKPOINT	HALLMARK_G2M_CHECKPOINT	58/133	200/4383	5.45984e-45	9.00873e-44	7.75872e-44	CDK1/TMPO/PRC1/UBE2C/CCNF/TOP2A/BIRC5/KIF23/CENPA/AURKB/AURKA/SMC1A/MYBL2/CDKN2C/CCNA2/NUSAP1/MKI67/TACC3/PLK1/KIF11/DTYMK/CENPF/KIF2C/ESPL1/GINS2/RACGAP1/MCM2/CDC25B/TPX2/MAD2L1/MCM3/RAD54L/STMN1/BARD1/CDC45/SMC4/POLA2/FBXO5/CHAF1A/RAD21/E2F2/CDC25A/CKS2/CDKN1B/NSD2/CDKN3/E2F1/NEK2/LBR/POLE/SUV39H1/ORC6/HMGA1/KPNA2/MAP3K20/KIF22/CCNB2/CDC20	58
MDAMB361	under	0	0.552771	HALLMARK_MITOTIC_SPINDLE	HALLMARK_MITOTIC_SPINDLE	24/133	199/4383	3.26722e-09	3.59394e-08	3.09526e-08	CDK1/PRC1/TOP2A/BIRC5/ANLN/KIF23/AURKA/SMC1A/NUSAP1/PLK1/KIF11/CENPF/KIF2C/ESPL1/RACGAP1/TPX2/ECT2/SMC4/FBXO5/CDK5RAP2/NEK2/CKAP5/KIF22/CCNB2	24
MDAMB361	under	0	0.552771	HALLMARK_MYC_TARGETS_V1	HALLMARK_MYC_TARGETS_V1	17/133	200/4383	9.23656e-05	0.000762016	0.000656282	TYMS/DEK/CCNA2/MCM2/MAD2L1/RNPS1/PPM1G/CDC45/DUT/PRPS2/RRM1/USP1/MCM4/CTPS1/KPNA2/MCM7/CDC20	17
MDAMB361	under	1	0.258162	HALLMARK_ESTROGEN_RESPONSE_EARLY	HALLMARK_ESTROGEN_RESPONSE_EARLY	7/31	200/4383	0.0003826	0.0053564	0.00463148	XBP1/TOB1/KRT8/KRT19/KRT18/ABAT/HSPB8	7
MDAMB361	under	1	0.258162	HALLMARK_MTORC1_SIGNALING	HALLMARK_MTORC1_SIGNALING	7/31	200/4383	0.0003826	0.0053564	0.00463148	XBP1/DDIT4/PPA1/IGFBP5/TM7SF2/HSP90B1/HSPA5	7
MDAMB361	under	1	0.258162	HALLMARK_UNFOLDED_PROTEIN_RESPONSE	HALLMARK_UNFOLDED_PROTEIN_RESPONSE	5/31	113/4383	0.00103639	0.00967293	0.00836381	XBP1/DDIT4/NPM1/HSP90B1/HSPA5	5
MDAMB361	under	1	0.258162	HALLMARK_ANDROGEN_RESPONSE	HALLMARK_ANDROGEN_RESPONSE	4/31	100/4383	0.00500128	0.0350089	0.0302709	KRT8/KRT19/SPDEF/ADAMTS1	4
MDAMB361	under	2	0.189066	HALLMARK_MYC_TARGETS_V1	HALLMARK_MYC_TARGETS_V1	39/132	200/4383	1.72296e-22	6.89183e-21	5.62228e-21	PSMA7/PSMB3/RACK1/SLC25A3/PPIA/PRDX4/EEF1B2/PSMB2/NME1/PSMD7/CCT5/COX5A/FBL/PCNA/KPNA2/SSBP1/DUT/NDUFAB1/RANBP1/PHB/C1QBP/CDC20/CCT2/PSMA4/RUVBL2/CYC1/CCT3/SNRPD3/TYMS/CCNA2/CCT7/XRCC6/EIF3D/PSMC4/SRSF7/HNRNPD/IMPDH2/HNRNPA1/AIMP2	39
MDAMB361	under	2	0.189066	HALLMARK_E2F_TARGETS	HALLMARK_E2F_TARGETS	34/132	200/4383	1.4409e-17	2.88179e-16	2.35094e-16	PRDX4/BIRC5/TUBB/NME1/PCNA/KPNA2/HMGB2/DUT/CDCA3/AURKB/RANBP1/PLK1/CDC20/RRM2/UBE2T/KIF2C/TK1/STMN1/PTTG1/CCNB2/TOP2A/JPT1/XRCC6/TACC3/DDX39A/KIF22/MKI67/CDK1/MYBL2/SPAG5/RNASEH2A/SNRPB/HNRNPD/RACGAP1	34
MDAMB361	under	2	0.189066	HALLMARK_G2M_CHECKPOINT	HALLMARK_G2M_CHECKPOINT	25/132	200/4383	5.69518e-10	7.59357e-09	6.19476e-09	BIRC5/UBE2C/KPNA2/AURKB/PLK1/CDC20/KIF2C/CENPF/STMN1/PTTG1/CCNB2/TOP2A/JPT1/CCNA2/TACC3/DDX39A/KIF22/TROAP/MKI67/CDK1/MYBL2/NUSAP1/HNRNPD/RACGAP1/CENPA	25
MDAMB361	under	2	0.189066	HALLMARK_OXIDATIVE_PHOSPHORYLATION	HALLMARK_OXIDATIVE_PHOSPHORYLATION	22/132	200/4383	7.69833e-08	7.69833e-07	6.28022e-07	COX4I1/SLC25A3/LDHB/MDH2/HSD17B10/SLC25A5/COX5A/NDUFB6/NDUFAB1/MDH1/MGST3/NDUFS3/CYC1/ECI1/UQCRFS1/UQCRC1/FH/COX6A1/NDUFB4/NDUFS7/NDUFS8/SDHB	22
MDAMB361	under	2	0.189066	HALLMARK_REACTIVE_OXYGEN_SPECIES_PATHWAY	HALLMARK_REACTIVE_OXYGEN_SPECIES_PATHWAY	6/132	49/4383	0.00321354	0.0257083	0.0209726	PRDX4/PRDX1/NQO1/TXN/SOD1/NDUFB4	6
MDAMB361	under	2	0.189066	HALLMARK_MTORC1_SIGNALING	HALLMARK_MTORC1_SIGNALING	13/132	200/4383	0.00668116	0.044541	0.0363361	GAPDH/PPIA/PRDX1/PSMA3/PSMB5/EBP/PLK1/PPA1/CD9/PSMA4/RRM2/DDX39A/PSMC4	13
T47D	over	0	0.59973	HALLMARK_OXIDATIVE_PHOSPHORYLATION	HALLMARK_OXIDATIVE_PHOSPHORYLATION	30/84	200/4383	4.48379e-20	1.79352e-18	1.65192e-18	COX7C/UQCRB/COX5B/COX6C/UQCRQ/COX6B1/COX4I1/NDUFAB1/NDUFA4/NDUFB4/NDUFB6/COX6A1/NDUFA2/UQCRH/NDUFC1/COX7B/MDH2/NDUFB7/COX5A/NDUFC2/HSD17B10/NDUFB1/NDUFB8/NDUFS6/NDUFB3/NDUFB2/NDUFA6/FH/NDUFA1/NDUFS8	30
T47D	over	0	0.59973	HALLMARK_MYC_TARGETS_V1	HALLMARK_MYC_TARGETS_V1	19/84	200/4383	3.4658e-09	6.93159e-08	6.38436e-08	PPIA/SNRPD2/NME1/PRDX4/NDUFAB1/PSMB3/SSBP1/PSMA7/IMPDH2/COX5A/RACK1/SNRPD3/HSPE1/APEX1/SNRPD1/SNRPB2/EIF3D/MYC/C1QBP	19
T47D	over	0	0.59973	HALLMARK_REACTIVE_OXYGEN_SPECIES_PATHWAY	HALLMARK_REACTIVE_OXYGEN_SPECIES_PATHWAY	9/84	49/4383	2.4871e-07	3.31613e-06	3.05433e-06	TXN/PRDX4/SOD1/NDUFB4/PRDX1/NQO1/MGST1/PRDX6/NDUFA6	9
T47D	over	0	0.59973	HALLMARK_FATTY_ACID_METABOLISM	HALLMARK_FATTY_ACID_METABOLISM	10/84	158/4383	0.000771392	0.00771392	0.00710493	LGALS1/MDH2/HSD17B10/BLVRA/PSME1/S100A10/MIF/PRDX6/APEX1/FH	10
T47D	over	1	0.40027	HALLMARK_E2F_TARGETS	HALLMARK_E2F_TARGETS	67/139	200/4383	4.05648e-56	7.70732e-55	7.04547e-55	TOP2A/CDK1/HMGB2/MKI67/AURKA/RRM2/BIRC5/HMMR/PLK1/CDCA8/TRIP13/RACGAP1/TACC3/KIF2C/ESPL1/KPNA2/TUBB/CKS2/BUB1B/CENPE/MELK/KIF4A/AURKB/DLGAP5/KIF18B/CDC25B/CKS1B/SPC24/CDKN2C/CDCA3/DEPDC1/SPAG5/MAD2L1/TK1/TMPO/RAD21/SMC4/CIT/MYBL2/NCAPD2/PLK4/TUBG1/MXD3/CCNB2/SUV39H1/STMN1/EZH2/CSE1L/CDC20/XPO1/RPA1/BRCA1/RFC3/GINS1/TCF19/KIF22/LBR/DEK/CDKN1A/PRIM2/DSCC1/CDKN1B/CENPM/CDKN3/TIMELESS/ZW10/ANP32E	67
T47D	over	1	0.40027	HALLMARK_G2M_CHECKPOINT	HALLMARK_G2M_CHECKPOINT	67/139	200/4383	4.05648e-56	7.70732e-55	7.04547e-55	TOP2A/CDK1/CENPF/MKI67/AURKA/NUSAP1/PRC1/UBE2C/TPX2/KIF23/CENPA/BIRC5/PBK/HMMR/PLK1/CCNA2/KIF11/RACGAP1/TACC3/KIF2C/ESPL1/KPNA2/CKS2/NEK2/CENPE/KIF4A/AURKB/CDC25B/CKS1B/CDKN2C/MAD2L1/TMPO/RAD21/SMC4/CCNF/MYBL2/TTK/KIF20B/PLK4/KIF15/STIL/KNL1/CCNB2/DTYMK/SMC2/SUV39H1/FBXO5/ODF2/STMN1/EZH2/CDC20/BUB3/BUB1/XPO1/HSPA8/KIF5B/KIF22/LBR/DBF4/CDC27/PRIM2/SLC7A5/CDKN1B/CDKN3/TLE3/G3BP1/GINS2	67
T47D	over	1	0.40027	HALLMARK_MITOTIC_SPINDLE	HALLMARK_MITOTIC_SPINDLE	37/139	199/4383	1.08047e-19	1.3686e-18	1.25107e-18	TOP2A/ANLN/CDK1/CENPF/AURKA/NUSAP1/PRC1/TPX2/KIF23/ECT2/BIRC5/PLK1/KIF11/RACGAP1/KIF2C/ESPL1/NEK2/CENPE/KIF4A/DLGAP5/PIF1/CKAP5/SMC4/TTK/KIF20B/KIF15/CCNB2/MAPRE1/FBXO5/BUB1/KIF5B/KIF22/PCNT/CDC27/CNTRL/CDK5RAP2/ARHGEF2	37
T47D	over	1	0.40027	HALLMARK_SPERMATOGENESIS	HALLMARK_SPERMATOGENESIS	11/139	135/4383	0.00339357	0.0322389	0.0294705	CDK1/AURKA/KIF2C/NEK2/TTK/NCAPH/CCNB2/EZH2/BUB1/DBF4/CDKN3	11
T47D	under	0	0.59973	HALLMARK_E2F_TARGETS	HALLMARK_E2F_TARGETS	67/139	200/4383	4.05648e-56	7.70732e-55	7.04547e-55	TOP2A/CDK1/HMGB2/MKI67/AURKA/RRM2/BIRC5/HMMR/PLK1/CDCA8/TRIP13/RACGAP1/TACC3/KIF2C/ESPL1/KPNA2/TUBB/CKS2/BUB1B/CENPE/MELK/KIF4A/AURKB/DLGAP5/KIF18B/CDC25B/CKS1B/SPC24/CDKN2C/CDCA3/DEPDC1/SPAG5/MAD2L1/TK1/TMPO/RAD21/SMC4/CIT/MYBL2/NCAPD2/PLK4/TUBG1/MXD3/CCNB2/SUV39H1/STMN1/EZH2/CSE1L/CDC20/XPO1/RPA1/BRCA1/RFC3/GINS1/TCF19/KIF22/LBR/DEK/CDKN1A/PRIM2/DSCC1/CDKN1B/CENPM/CDKN3/TIMELESS/ZW10/ANP32E	67
T47D	under	0	0.59973	HALLMARK_G2M_CHECKPOINT	HALLMARK_G2M_CHECKPOINT	67/139	200/4383	4.05648e-56	7.70732e-55	7.04547e-55	TOP2A/CDK1/CENPF/MKI67/AURKA/NUSAP1/PRC1/UBE2C/TPX2/KIF23/CENPA/BIRC5/PBK/HMMR/PLK1/CCNA2/KIF11/RACGAP1/TACC3/KIF2C/ESPL1/KPNA2/CKS2/NEK2/CENPE/KIF4A/AURKB/CDC25B/CKS1B/CDKN2C/MAD2L1/TMPO/RAD21/SMC4/CCNF/MYBL2/TTK/KIF20B/PLK4/KIF15/STIL/KNL1/CCNB2/DTYMK/SMC2/SUV39H1/FBXO5/ODF2/STMN1/EZH2/CDC20/BUB3/BUB1/XPO1/HSPA8/KIF5B/KIF22/LBR/DBF4/CDC27/PRIM2/SLC7A5/CDKN1B/CDKN3/TLE3/G3BP1/GINS2	67
T47D	under	0	0.59973	HALLMARK_MITOTIC_SPINDLE	HALLMARK_MITOTIC_SPINDLE	37/139	199/4383	1.08047e-19	1.3686e-18	1.25107e-18	TOP2A/ANLN/CDK1/CENPF/AURKA/NUSAP1/PRC1/TPX2/KIF23/ECT2/BIRC5/PLK1/KIF11/RACGAP1/KIF2C/ESPL1/NEK2/CENPE/KIF4A/DLGAP5/PIF1/CKAP5/SMC4/TTK/KIF20B/KIF15/CCNB2/MAPRE1/FBXO5/BUB1/KIF5B/KIF22/PCNT/CDC27/CNTRL/CDK5RAP2/ARHGEF2	37
T47D	under	0	0.59973	HALLMARK_SPERMATOGENESIS	HALLMARK_SPERMATOGENESIS	11/139	135/4383	0.00339357	0.0322389	0.0294705	CDK1/AURKA/KIF2C/NEK2/TTK/NCAPH/CCNB2/EZH2/BUB1/DBF4/CDKN3	11
T47D	under	1	0.40027	HALLMARK_OXIDATIVE_PHOSPHORYLATION	HALLMARK_OXIDATIVE_PHOSPHORYLATION	30/84	200/4383	4.48379e-20	1.79352e-18	1.65192e-18	COX7C/UQCRB/COX5B/COX6C/UQCRQ/COX6B1/COX4I1/NDUFAB1/NDUFA4/NDUFB4/NDUFB6/COX6A1/NDUFA2/UQCRH/NDUFC1/COX7B/MDH2/NDUFB7/COX5A/NDUFC2/HSD17B10/NDUFB1/NDUFB8/NDUFS6/NDUFB3/NDUFB2/NDUFA6/FH/NDUFA1/NDUFS8	30
T47D	under	1	0.40027	HALLMARK_MYC_TARGETS_V1	HALLMARK_MYC_TARGETS_V1	19/84	200/4383	3.4658e-09	6.93159e-08	6.38436e-08	PPIA/SNRPD2/NME1/PRDX4/NDUFAB1/PSMB3/SSBP1/PSMA7/IMPDH2/COX5A/RACK1/SNRPD3/HSPE1/APEX1/SNRPD1/SNRPB2/EIF3D/MYC/C1QBP	19
T47D	under	1	0.40027	HALLMARK_REACTIVE_OXYGEN_SPECIES_PATHWAY	HALLMARK_REACTIVE_OXYGEN_SPECIES_PATHWAY	9/84	49/4383	2.4871e-07	3.31613e-06	3.05433e-06	TXN/PRDX4/SOD1/NDUFB4/PRDX1/NQO1/MGST1/PRDX6/NDUFA6	9
T47D	under	1	0.40027	HALLMARK_FATTY_ACID_METABOLISM	HALLMARK_FATTY_ACID_METABOLISM	10/84	158/4383	0.000771392	0.00771392	0.00710493	LGALS1/MDH2/HSD17B10/BLVRA/PSME1/S100A10/MIF/PRDX6/APEX1/FH	10
TamR	over	0	0.544182	HALLMARK_E2F_TARGETS	HALLMARK_E2F_TARGETS	24/65	200/4383	1.3134e-16	4.59689e-15	4.14757e-15	SRSF2/MCM3/MCM2/ATAD2/SSRP1/RRM2/IPO7/SLBP/UNG/RFC3/MCM6/DCLRE1B/TRIP13/DEK/TK1/MCM4/USP1/MYC/PPM1D/NOLC1/MYBL2/TFRC/CCNE1/NUP153	24
TamR	over	0	0.544182	HALLMARK_MYC_TARGETS_V1	HALLMARK_MYC_TARGETS_V1	23/65	200/4383	1.76587e-15	3.09028e-14	2.78822e-14	HNRNPA2B1/SRSF2/CNBP/EIF4G2/MCM2/XPOT/KPNB1/SET/STARD7/DDX21/HDGF/ETF1/PPM1G/ABCE1/MCM6/RSL1D1/DEK/UBA2/MCM4/USP1/MYC/NOLC1/TFDP1	23
TamR	over	0	0.544182	HALLMARK_G2M_CHECKPOINT	HALLMARK_G2M_CHECKPOINT	12/65	200/4383	2.79001e-05	0.000325501	0.000293685	SRSF2/MCM3/MCM2/KPNB1/MCM6/CHAF1A/MYC/DKC1/NOLC1/RBM14/MYBL2/TFDP1	12
TamR	over	0	0.544182	HALLMARK_MTORC1_SIGNALING	HALLMARK_MTORC1_SIGNALING	10/65	200/4383	0.000620513	0.00542949	0.00489879	MCM2/RRM2/ETF1/UNG/TXNRD1/MCM4/ABCF2/TFRC/BHLHE40/UCHL5	10
TamR	over	1	0.268591	HALLMARK_MYC_TARGETS_V1	HALLMARK_MYC_TARGETS_V1	53/214	200/4383	1.56257e-26	3.43766e-25	2.79618e-25	PSMA7/NDUFAB1/PPIA/NME1/COX5A/SSBP1/PRDX4/CCT5/SNRPD2/SNRPD3/CCT2/HSP90AB1/PSMA4/PSMB3/CCT3/SLC25A3/SRSF7/DUT/XRCC6/C1QBP/FBL/RACK1/CDC20/PSMB2/CCT7/RANBP1/RUVBL2/SNRPA1/AIMP2/IMPDH2/NPM1/CCT4/PSMC4/PSMD7/HNRNPD/APEX1/HSPE1/PCNA/EIF3D/PHB/UBE2L3/MCM7/SNRPB2/CDC45/NOP16/CYC1/SSB/SNRPD1/EXOSC7/SRSF3/PSMD14/COPS5/PSMC6	53
TamR	over	1	0.268591	HALLMARK_OXIDATIVE_PHOSPHORYLATION	HALLMARK_OXIDATIVE_PHOSPHORYLATION	53/214	200/4383	1.56257e-26	3.43766e-25	2.79618e-25	COX5B/COX4I1/NDUFAB1/MDH2/COX5A/NDUFB4/COX6C/UQCRB/MDH1/NDUFS3/SLC25A5/LDHB/NDUFB6/SLC25A3/NDUFB2/NDUFS6/NDUFB7/NDUFA6/MRPL15/ETFB/DECR1/MGST3/HSD17B10/SDHB/COX6B1/NDUFC1/COX6A1/SUCLG1/NDUFS8/NDUFB3/NDUFS7/TIMM10/MRPS22/NDUFC2/ETFA/NDUFB8/ACAT1/UQCRFS1/UQCRC2/NDUFV1/NDUFA8/UQCRQ/NDUFA2/NDUFS4/CYC1/NDUFA4/MRPS30/FH/PDHA1/MRPS15/MRPL35/COX7B/ECI1	53
TamR	over	1	0.268591	HALLMARK_E2F_TARGETS	HALLMARK_E2F_TARGETS	30/214	200/4383	1.81609e-08	2.6636e-07	2.16656e-07	NME1/PRDX4/DUT/XRCC6/UBE2T/CDC20/RANBP1/RAD51C/DDX39A/JPT1/PTTG1/HNRNPD/CCNB2/NASP/KIF22/RNASEH2A/AURKB/PCNA/EXOSC8/MCM7/SPAG5/CKS2/RPA3/NUP107/CHEK2/CDCA3/HMGB2/CDKN3/DLGAP5/SNRPB	30
TamR	over	1	0.268591	HALLMARK_MTORC1_SIGNALING	HALLMARK_MTORC1_SIGNALING	21/214	200/4383	0.000627722	0.00690494	0.00561646	PPIA/GAPDH/PSMA3/PRDX1/PSMA4/PSMB5/PSMC2/DDX39A/PSMC4/CACYBP/PHGDH/HSPE1/HSP90B1/PSMG1/TUBA4A/PPA1/PSMD14/COPS5/EBP/FKBP2/PSMC6	21
TamR	over	1	0.268591	HALLMARK_ADIPOGENESIS	HALLMARK_ADIPOGENESIS	20/214	200/4383	0.00155936	0.0137224	0.0111617	NDUFAB1/MDH2/SOD1/NDUFS3/TALDO1/NDUFB7/MRPL15/ETFB/UBC/DECR1/MGST3/SDHB/COX6A1/SUCLG1/REEP5/DNAJC15/UQCRQ/CYC1/COX7B/DHRS7	20
TamR	over	1	0.268591	HALLMARK_DNA_REPAIR	HALLMARK_DNA_REPAIR	16/214	150/4383	0.00238004	0.0174536	0.0141967	NME1/POLR2G/EDF1/DUT/ALYREF/APRT/IMPDH2/RBX1/PCNA/POLR2H/DAD1/POLR1C/RPA3/MRPL40/VPS28/UMPS	16
TamR	over	1	0.268591	HALLMARK_G2M_CHECKPOINT	HALLMARK_G2M_CHECKPOINT	18/214	200/4383	0.00813831	0.0467136	0.0379967	HSPA8/CDC20/DDX39A/JPT1/PTTG1/HNRNPD/CCNB2/NASP/KIF22/AURKB/UBE2C/EWSR1/CKS2/CDC45/NDC80/TROAP/SNRPD1/CDKN3	18
TamR	over	1	0.268591	HALLMARK_REACTIVE_OXYGEN_SPECIES_PATHWAY	HALLMARK_REACTIVE_OXYGEN_SPECIES_PATHWAY	7/214	49/4383	0.00894566	0.0467136	0.0379967	NQO1/PRDX4/TXN/NDUFB4/PRDX1/SOD1/NDUFA6	7
TamR	over	1	0.268591	HALLMARK_FATTY_ACID_METABOLISM	HALLMARK_FATTY_ACID_METABOLISM	15/214	158/4383	0.00955506	0.0467136	0.0379967	MDH2/MDH1/S100A10/MIF/BLVRA/PSME1/DECR1/HSD17B10/APEX1/SUCLG1/UROD/LGALS1/FH/PDHA1/ECI1	15
TamR	over	2	0.124234	HALLMARK_ESTROGEN_RESPONSE_EARLY	HALLMARK_ESTROGEN_RESPONSE_EARLY	24/101	200/4383	8.22824e-12	3.45586e-10	3.03146e-10	KRT19/KRT8/MYOF/TFF3/B4GALT1/FAM102A/KRT15/XBP1/AQP3/SLC9A3R1/MUC1/CANT1/BAG1/TFF1/KRT18/PRSS23/PAPSS2/RHOD/TPBG/RASGRP1/IGFBP4/MSMB/CLIC3/ELF3	24
TamR	over	2	0.124234	HALLMARK_ESTROGEN_RESPONSE_LATE	HALLMARK_ESTROGEN_RESPONSE_LATE	16/101	200/4383	9.98615e-06	0.000209709	0.000183955	KRT19/MYOF/TFF3/FAM102A/XBP1/SLC9A3R1/BAG1/CDH1/TFF1/AGR2/PRSS23/PAPSS2/TPBG/IGFBP4/CPE/CLIC3	16
TamR	over	2	0.124234	HALLMARK_P53_PATHWAY	HALLMARK_P53_PATHWAY	15/101	200/4383	4.20824e-05	0.000589154	0.000516802	CDKN1A/SAT1/CTSD/ZMAT3/PHLDA3/RACK1/CDKN2B/MXD4/NINJ1/S100A10/TSC22D1/IER3/CYFIP2/STOM/VAMP8	15
TamR	over	2	0.124234	HALLMARK_ANDROGEN_RESPONSE	HALLMARK_ANDROGEN_RESPONSE	8/101	100/4383	0.00194775	0.0204514	0.0179398	KRT19/SAT1/KRT8/B4GALT1/MAF/MYL12A/TSC22D1/APPBP2	8
TamR	over	3	0.0629921	HALLMARK_G2M_CHECKPOINT	HALLMARK_G2M_CHECKPOINT	47/71	200/4383	7.86338e-48	1.57268e-46	1.32436e-46	PLK1/AURKA/CENPA/KIF23/CCNF/KPNA2/CENPF/HMMR/NEK2/TPX2/TOP2A/CENPE/CCNA2/UBE2C/PRC1/RACGAP1/CKS2/KIF2C/NUSAP1/CDC25B/MKI67/CDK1/TACC3/KIF11/ESPL1/BIRC5/CDKN3/RAD21/KIF4A/KNL1/TMPO/TTK/CDC20/CCNB2/CDC27/DBF4/AURKB/CDKN2C/BUB1/PBK/KIF22/STAG1/DTYMK/STIL/LBR/CKS1B/PTTG1	47
TamR	over	3	0.0629921	HALLMARK_E2F_TARGETS	HALLMARK_E2F_TARGETS	40/71	200/4383	1.73284e-36	1.73284e-35	1.45923e-35	PLK1/AURKA/KPNA2/HMMR/TOP2A/CENPE/CDCA3/HMGB2/DLGAP5/DEPDC1/RACGAP1/CKS2/KIF2C/CDC25B/MKI67/CDK1/TACC3/TUBB/ESPL1/NCAPD2/BIRC5/CDKN3/RAD21/CDCA8/KIF4A/SPAG5/TMPO/CDC20/BUB1B/CCNB2/AURKB/CDKN2C/MELK/KIF22/STAG1/MXD3/LBR/CKS1B/RRM2/PTTG1	40
TamR	over	3	0.0629921	HALLMARK_MITOTIC_SPINDLE	HALLMARK_MITOTIC_SPINDLE	27/71	199/4383	4.97853e-19	3.31902e-18	2.79496e-18	PIF1/PLK1/AURKA/KIF23/CENPF/NEK2/TPX2/TOP2A/CENPE/PRC1/DLGAP5/RACGAP1/KIF2C/NUSAP1/CKAP5/CDK1/KIF11/ESPL1/BIRC5/KIF4A/ANLN/ECT2/TTK/CCNB2/CDC27/BUB1/KIF22	27
TamR	over	3	0.0629921	HALLMARK_SPERMATOGENESIS	HALLMARK_SPERMATOGENESIS	10/71	135/4383	5.12161e-05	0.00025608	0.000215647	AURKA/NEK2/KIF2C/NCAPH/CDK1/CDKN3/TTK/CCNB2/DBF4/BUB1	10
TamR	under	0	0.544182	HALLMARK_OXIDATIVE_PHOSPHORYLATION	HALLMARK_OXIDATIVE_PHOSPHORYLATION	41/151	200/4383	4.44792e-22	1.91261e-20	1.59189e-20	COX4I1/COX5B/MDH2/COX5A/SLC25A3/NDUFAB1/COX6C/NDUFB4/UQCRB/NDUFS3/LDHB/NDUFB6/ETFB/MDH1/NDUFB2/DECR1/NDUFS6/ETFA/NDUFB7/ATP6V1F/SLC25A5/MGST3/HSD17B10/COX6B1/NDUFA8/NDUFS8/NDUFA4/NDUFA6/ATP6V1G1/NDUFA2/MRPS22/MRPL15/UQCRC2/NDUFS7/NDUFC2/COX6A1/SUCLG1/NDUFB3/NDUFS4/NDUFV1/UQCRFS1	41
TamR	under	0	0.544182	HALLMARK_MYC_TARGETS_V1	HALLMARK_MYC_TARGETS_V1	32/151	200/4383	6.05767e-14	1.3024e-12	1.084e-12	PSMA7/COX5A/RACK1/SLC25A3/NDUFAB1/SSBP1/PRDX4/PPIA/SNRPD2/PSMB3/NME1/CCT3/SNRPD3/PSMA4/CCT5/CDC20/PSMD7/RUVBL2/CCT2/AIMP2/XRCC6/EIF3D/PSMB2/KPNA2/APEX1/SNRPA1/PSMC4/C1QBP/SRSF7/SNRPB2/IMPDH2/DUT	32
TamR	under	0	0.544182	HALLMARK_E2F_TARGETS	HALLMARK_E2F_TARGETS	18/151	200/4383	0.000143438	0.00205594	0.00171119	PRDX4/NME1/JPT1/CDC20/DDX39A/XRCC6/CKS2/KIF22/CCNB2/KPNA2/PTTG1/SPAG5/DLGAP5/DUT/UBE2T/RAD51C/CDCA3/AURKB	18
TamR	under	0	0.544182	HALLMARK_REACTIVE_OXYGEN_SPECIES_PATHWAY	HALLMARK_REACTIVE_OXYGEN_SPECIES_PATHWAY	7/151	49/4383	0.00127567	0.0137134	0.0114139	NQO1/PRDX4/NDUFB4/TXN/PRDX1/SOD1/NDUFA6	7
TamR	under	0	0.544182	HALLMARK_ADIPOGENESIS	HALLMARK_ADIPOGENESIS	15/151	200/4383	0.0033686	0.02897	0.0241121	MDH2/NDUFAB1/TALDO1/NDUFS3/UBC/SOD1/ETFB/DECR1/NDUFB7/MGST3/REEP5/MRPL15/DNAJC15/COX6A1/SUCLG1	15
TamR	under	0	0.544182	HALLMARK_FATTY_ACID_METABOLISM	HALLMARK_FATTY_ACID_METABOLISM	12/151	158/4383	0.0077411	0.0554779	0.046175	MDH2/S100A10/BLVRA/MIF/PSME1/MDH1/DECR1/HSD17B10/APEX1/UROD/LGALS1/SUCLG1	12
TamR	under	2	0.124234	HALLMARK_E2F_TARGETS	HALLMARK_E2F_TARGETS	95/210	200/4383	4.39591e-79	1.53857e-77	1.29564e-77	RRM2/HMGB2/TMPO/BIRC5/TUBB/MAD2L1/RAN/SRSF2/DEK/TOP2A/MKI67/AURKA/NCAPD2/PLK1/TK1/CDKN3/ATAD2/HMGB3/HNRNPD/PCNA/RANBP1/RACGAP1/RFC3/MCM7/RAD21/CSE1L/SSRP1/CDCA3/MYBL2/MCM2/AURKB/TRIP13/STMN1/TACC3/CDK1/DUT/DNMT1/CBX5/TRA2B/ANP32E/CDC20/UBE2T/DLGAP5/HMMR/KIF2C/POLA2/GINS1/SPC24/SPAG5/PTTG1/SYNCRIP/MCM3/SMC1A/USP1/SNRPB/ORC6/LYAR/BUB1B/CCNB2/HMGA1/PAICS/MCM6/PA2G4/CDCA8/HELLS/XPO1/CKS2/DEPDC1/MCM4/…	95
TamR	under	2	0.124234	HALLMARK_G2M_CHECKPOINT	HALLMARK_G2M_CHECKPOINT	78/210	200/4383	2.59347e-55	4.53857e-54	3.82195e-54	TMPO/BIRC5/MAD2L1/CCNA2/PRC1/SRSF2/TOP2A/UBE2C/MKI67/AURKA/PBK/TROAP/PLK1/TPX2/NUSAP1/CDKN3/ODC1/HMGB3/HNRNPD/RACGAP1/RAD21/SFPQ/MYBL2/CENPA/MCM2/DTYMK/AURKB/STMN1/KIF23/TACC3/CDK1/NSD2/NCL/KPNB1/HNRNPU/CENPF/TRA2B/CDC20/HMMR/KIF2C/POLA2/CDC45/PTTG1/SYNCRIP/MCM3/SMC1A/CCNF/ORC6/KIF11/CCNB2/HMGA1/SNRPD1/DKC1/MCM6/XPO1/CKS2/FBXO5/CHAF1A/SRSF10/CBX1/LBR/MYC/CHEK1/TFDP1/SRSF1/RBM14/KPNA2/SMC4/CDK4/KI…	78
TamR	under	2	0.124234	HALLMARK_MYC_TARGETS_V1	HALLMARK_MYC_TARGETS_V1	69/210	200/4383	3.48687e-44	4.06801e-43	3.42569e-43	HNRNPA2B1/MAD2L1/CCNA2/RAN/SRSF2/DEK/TYMS/SRSF3/LDHA/PTGES3/CNBP/HSPD1/ODC1/XPOT/HDGF/PPM1G/FBL/HNRNPD/PCNA/HNRNPA3/RANBP1/NHP2/MCM7/MCM2/DUT/KPNB1/HNRNPU/TRA2B/HNRNPA1/HSPE1/ILF2/CDC20/CCT5/RSL1D1/CDC45/SYNCRIP/SET/HNRNPR/YWHAQ/RRM1/USP1/SRSF7/CCT2/HSP90AB1/SNRPD1/MCM6/PA2G4/SF3B3/XPO1/UBA2/MCM4/DDX21/MYC/ABCE1/STARD7/TFDP1/SRSF1/EIF2S1/KPNA2/ERH/SNRPG/HNRNPC/RNPS1/CDK4/GOT2/SERBP1/CYC1/CAD/CCT4	69
TamR	under	2	0.124234	HALLMARK_MYC_TARGETS_V2	HALLMARK_MYC_TARGETS_V2	12/210	58/4383	1.3529e-05	0.000118379	9.96876e-05	PLK1/HSPD1/HSPE1/PA2G4/MCM4/MYC/PUS1/CDK4/TCOF1/MRTO4/PLK4/UNG	12
TamR	under	2	0.124234	HALLMARK_MITOTIC_SPINDLE	HALLMARK_MITOTIC_SPINDLE	23/210	199/4383	5.95668e-05	0.000416967	0.00035113	BIRC5/PRC1/TOP2A/AURKA/PLK1/TPX2/NUSAP1/RACGAP1/ANLN/KIF23/CDK1/CENPF/DLGAP5/KIF2C/SMC1A/KIF11/CKAP5/CCNB2/FBXO5/SMC4/KIF22/TTK/CENPE	23
TamR	under	2	0.124234	HALLMARK_DNA_REPAIR	HALLMARK_DNA_REPAIR	17/210	150/4383	0.000715545	0.00417401	0.00351496	TYMS/FEN1/PCNA/RFC3/SSRP1/ZWINT/DUT/POLA2/RFC5/RAE1/NELFCD/UMPS/RFC2/ARL6IP1/GTF2H3/NUDT21/RAD51	17
ZR751	over	0	0.785104	HALLMARK_MYC_TARGETS_V1	HALLMARK_MYC_TARGETS_V1	18/59	200/4383	4.28233e-11	1.49882e-09	1.39739e-09	PABPC1/VDAC1/EIF4G2/RSL1D1/KPNB1/EEF1B2/GSPT1/PRDX3/YWHAE/XPO1/HNRNPA1/CNBP/DDX21/GOT2/HSPD1/XPOT/SRSF2/G3BP1	18
ZR751	over	1	0.186813	HALLMARK_OXIDATIVE_PHOSPHORYLATION	HALLMARK_OXIDATIVE_PHOSPHORYLATION	49/156	200/4383	9.97131e-30	3.98853e-28	3.46372e-28	COX4I1/MDH2/NDUFB6/NDUFS8/COX5B/NDUFB7/COX5A/NDUFAB1/HSD17B10/NDUFS7/ETFB/NDUFB8/MDH1/NDUFV1/UQCRC1/NDUFB2/NDUFA8/NDUFA6/NDUFS6/MGST3/NDUFC2/CYC1/ETFA/NDUFB4/NDUFS3/COX6B1/COX6A1/ECH1/NDUFA2/SLC25A5/UQCRQ/ATP6V0B/TIMM10/COX6C/UQCRFS1/FH/SDHB/ATP6V1F/DECR1/TIMM50/MRPL11/NDUFA1/MRPS22/UQCR10/MRPL15/NQO2/NDUFS4/SUCLG1/IDH3G	49
ZR751	over	1	0.186813	HALLMARK_MYC_TARGETS_V1	HALLMARK_MYC_TARGETS_V1	36/156	200/4383	6.98472e-17	1.39694e-15	1.21313e-15	PSMA7/PSMB3/PRDX4/NME1/COX5A/NDUFAB1/PPIA/PHB/RANBP1/PSMD8/C1QBP/CCT7/AIMP2/SSBP1/CYC1/SNRPD3/CCT5/RUVBL2/NHP2/PSMC4/PSMB2/NOP16/DUT/CCT3/RACK1/PCNA/SNRPD2/PSMA4/LSM7/IMPDH2/HSPE1/TXNL4A/RRP9/TUFM/UBE2L3/APEX1	36
ZR751	over	1	0.186813	HALLMARK_ADIPOGENESIS	HALLMARK_ADIPOGENESIS	25/156	200/4383	2.10478e-08	2.80638e-07	2.43712e-07	MDH2/NDUFB7/NDUFAB1/ETFB/SOD1/ALDOA/UQCRC1/MGST3/CYC1/NDUFS3/REEP5/COX6A1/ECH1/UQCRQ/SDHB/DECR1/DDT/UQCR10/FAH/MRPL15/TALDO1/UBC/SUCLG1/IDH3G/TST	25
ZR751	over	1	0.186813	HALLMARK_REACTIVE_OXYGEN_SPECIES_PATHWAY	HALLMARK_REACTIVE_OXYGEN_SPECIES_PATHWAY	8/156	49/4383	0.000280057	0.00280057	0.00243207	PRDX4/PRDX1/TXN/SOD1/NDUFA6/NQO1/NDUFB4/HMOX2	8
ZR751	over	1	0.186813	HALLMARK_FATTY_ACID_METABOLISM	HALLMARK_FATTY_ACID_METABOLISM	15/156	158/4383	0.000423483	0.00338787	0.00294209	MDH2/HSD17B10/MDH1/PSME1/ALDOA/MIF/BLVRA/ECH1/GRHPR/NTHL1/FH/DECR1/SUCLG1/IDH3G/APEX1	15
ZR751	over	1	0.186813	HALLMARK_MTORC1_SIGNALING	HALLMARK_MTORC1_SIGNALING	15/156	200/4383	0.00459551	0.0306367	0.0266056	GAPDH/PRDX1/TUBA4A/PPIA/ALDOA/SDF2L1/PSMA3/PSMB5/PSMC4/EBP/PSMA4/HSPE1/RRP9/PHGDH/DDX39A	15
ZR751	over	2	0.028083	HALLMARK_ESTROGEN_RESPONSE_EARLY	HALLMARK_ESTROGEN_RESPONSE_EARLY	8/44	200/4383	0.000700755	0.0140151	0.0132775	TFF1/TFF3/SCNN1A/XBP1/SLC2A1/MUC1/NCOR2/CELSR1	8
ZR751	over	2	0.028083	HALLMARK_ESTROGEN_RESPONSE_LATE	HALLMARK_ESTROGEN_RESPONSE_LATE	8/44	200/4383	0.000700755	0.0140151	0.0132775	TFF1/TFF3/SCNN1A/FGFR3/MAPK13/XBP1/CPE/NCOR2	8
ZR751	over	2	0.028083	HALLMARK_P53_PATHWAY	HALLMARK_P53_PATHWAY	7/44	200/4383	0.00336972	0.0449297	0.0425649	CYFIP2/SAT1/TXNIP/CDKN1A/GPX2/CCND3/CTSD	7
ZR751	under	0	0.785104	HALLMARK_OXIDATIVE_PHOSPHORYLATION	HALLMARK_OXIDATIVE_PHOSPHORYLATION	49/156	200/4383	9.97131e-30	3.7891e-28	3.14884e-28	MDH2/COX4I1/NDUFB6/NDUFS8/COX5A/COX5B/NDUFB7/NDUFAB1/NDUFS7/NDUFV1/NDUFB8/ETFB/HSD17B10/NDUFB2/MDH1/NDUFS6/UQCRC1/NDUFA6/NDUFA8/NDUFC2/ETFA/ECH1/COX6A1/MGST3/NDUFB4/NDUFS3/COX6B1/UQCRQ/NDUFA2/CYC1/SLC25A5/FH/TIMM10/UQCRFS1/MRPS22/DECR1/ATP6V0B/TIMM50/SDHB/COX6C/NDUFC1/NDUFA1/MRPL15/UQCR10/NDUFS2/NQO2/ATP6V1F/MRPL11/SUCLG1	49
ZR751	under	0	0.785104	HALLMARK_MYC_TARGETS_V1	HALLMARK_MYC_TARGETS_V1	33/156	200/4383	2.46453e-14	4.6826e-13	3.89136e-13	PSMA7/PSMB3/PRDX4/NME1/COX5A/NDUFAB1/PPIA/RANBP1/PHB/PSMD8/C1QBP/AIMP2/CCT7/SSBP1/SNRPD3/RUVBL2/CYC1/PSMC4/PSMB2/CCT3/DUT/CCT5/PSMA4/NHP2/PCNA/IMPDH2/TUFM/UBE2L3/NOP16/LSM7/HSPE1/RRP9/SNRPD2	33
ZR751	under	0	0.785104	HALLMARK_ADIPOGENESIS	HALLMARK_ADIPOGENESIS	22/156	200/4383	1.55328e-06	1.96748e-05	1.63503e-05	MDH2/NDUFB7/NDUFAB1/ETFB/ALDOA/UQCRC1/SOD1/REEP5/ECH1/COX6A1/MGST3/NDUFS3/UQCRQ/CYC1/DECR1/UBC/DDT/SDHB/MRPL15/UQCR10/SUCLG1/DHRS7	22
ZR751	under	0	0.785104	HALLMARK_REACTIVE_OXYGEN_SPECIES_PATHWAY	HALLMARK_REACTIVE_OXYGEN_SPECIES_PATHWAY	10/156	49/4383	6.07446e-06	5.77073e-05	4.79562e-05	PRDX4/PRDX1/TXN/SOD1/NDUFA6/NDUFB4/NQO1/HMOX2/NDUFS2/ATOX1	10
ZR751	under	0	0.785104	HALLMARK_FATTY_ACID_METABOLISM	HALLMARK_FATTY_ACID_METABOLISM	14/156	158/4383	0.001312	0.00997123	0.00828634	MDH2/HSD17B10/PSME1/ALDOA/MDH1/BLVRA/MIF/ECH1/GRHPR/FH/NTHL1/DECR1/UROD/SUCLG1	14
ZR751	under	0	0.785104	HALLMARK_MTORC1_SIGNALING	HALLMARK_MTORC1_SIGNALING	15/156	200/4383	0.00459551	0.0291049	0.0241869	GAPDH/TUBA4A/PPIA/PRDX1/ALDOA/PSMA3/SDF2L1/PSMB5/PSMC4/PSMA4/DDX39A/EBP/HSPE1/RRP9/CACYBP	15
ZR751	under	0	0.785104	HALLMARK_DNA_REPAIR	HALLMARK_DNA_REPAIR	12/156	150/4383	0.00665311	0.0361169	0.030014	NME1/EDF1/MRPL40/APRT/DUT/PCNA/IMPDH2/ALYREF/DAD1/POLR2G/BCAP31/VPS28	12
ZR751	under	1	0.186813	HALLMARK_MYC_TARGETS_V1	HALLMARK_MYC_TARGETS_V1	19/71	200/4383	1.53848e-10	5.38468e-09	4.53447e-09	VDAC1/PABPC1/EIF4G2/KPNB1/YWHAE/RSL1D1/XPO1/GSPT1/EEF1B2/ETF1/HNRNPA1/HSPD1/XPOT/CNBP/PRDX3/NAP1L1/HNRNPU/G3BP1/GOT2	19
ZR751	under	1	0.186813	HALLMARK_UNFOLDED_PROTEIN_RESPONSE	HALLMARK_UNFOLDED_PROTEIN_RESPONSE	8/71	113/4383	0.000418573	0.00732504	0.00616845	HSPA9/XBP1/DKC1/YWHAZ/XPOT/ATF4/TTC37/SRPRA	8

## Sheet: Supplementary Data 5
gene_name	class differential expression (PDR vs. PDS)	cell lines
URI1	over	BT474, TamR
CCNE1	over	BT474, MCF7, TamR, ZR751
GOLM1	over	BT474, EDR, T47D
TMEM123	over	BT474, T47D
TSPAN13	over	BT474, T47D, TamR
TSC22D3	over	BT474, EDR
PABPC1	over	BT474, MCF7, MDAMB361, ZR751
EPCAM	over	BT474, T47D
LMAN1	over	BT474, TamR
MAT2A	over	BT474, TamR
EPAS1	over	BT474, T47D, TamR, ZR751
RNF145	over	BT474, ZR751
PDIA6	over	BT474, EDR, T47D, ZR751
PERP	over	BT474, MCF7, ZR751
YWHAQ	over	BT474, T47D, TamR, ZR751
CSE1L	over	BT474, MDAMB361, TamR, ZR751
IMPAD1	over	BT474, TamR, ZR751
NQO1	over	BT474, EDR, MDAMB361, ZR751
GGH	over	BT474, EDR, MCF7
TPX2	over	BT474, TamR
C6orf62	over	BT474, EDR
CENPW	over	BT474, TamR
FADS1	over	BT474, TamR
PNRC1	over	BT474, EDR, MCF7
PRKAR2A	over	BT474, T47D
CDK1	over	BT474, TamR
ADI1	over	BT474, T47D
KPNA2	over	BT474, TamR
CDC25B	over	BT474, T47D
RFC3	over	BT474, ZR751
TMEM30A	over	BT474, EDR
SH3YL1	over	BT474, ZR751
ACTR2	over	BT474, T47D
EIF3L	over	BT474, ZR751
SSR1	over	BT474, TamR
PPP1CC	over	BT474, TamR, ZR751
CTNND2	over	BT474, TamR, ZR751
CDC20	over	BT474, TamR
PLA2G16	over	BT474, EDR, MCF7
PCYOX1	over	BT474, T47D
ZWINT	over	BT474, MDAMB361, TamR
UBE2E3	over	BT474, ZR751
RAB13	over	BT474, TamR
BCAS1	over	BT474, EDR, MCF7
NDC1	over	BT474, TamR, ZR751
GM2A	over	BT474, EDR, T47D, ZR751
PTTG1IP	over	BT474, T47D
CHMP3	over	BT474, EDR, T47D
ASCC3	over	BT474, TamR
ANLN	over	BT474, TamR
CKAP5	over	BT474, TamR
YIPF4	over	BT474, T47D
TMEM14A	over	BT474, TamR
SEC13	over	BT474, TamR
PTPN11	over	BT474, TamR
MYCBP	over	BT474, ZR751
ENAH	over	BT474, EDR, ZR751
DENR	over	BT474, TamR
CDK2AP1	over	BT474, MCF7, TamR, ZR751
CENPO	over	BT474, TamR
CCNB2	over	BT474, TamR
CAND1	over	BT474, TamR
RFC5	over	BT474, TamR
SNHG14	over	BT474, ZR751
NUDT8	over	BT474, MCF7, ZR751
MOB1A	over	BT474, T47D
ARHGAP5	over	BT474, EDR
SELENOI	over	BT474, ZR751
HDAC2	over	BT474, MCF7
EEF1A1P5	over	BT474, MCF7, ZR751
G3BP1	over	BT474, EDR, ZR751
ERLEC1	over	BT474, T47D
IRX2	over	BT474, MDAMB361
TMED5	over	BT474, T47D
SPTBN1	over	BT474, T47D
PURA	over	BT474, EDR, TamR
CKS1B	over	BT474, MCF7
G2E3	over	BT474, TamR
ST3GAL1	over	BT474, EDR, TamR
SEC24A	over	BT474, EDR
MCFD2	over	BT474, T47D
IFI27	over	EDR, MCF7, T47D
TRPS1	over	EDR, MDAMB361, ZR751
TUBA4A	over	EDR, ZR751
LGALS1	over	EDR, MCF7, TamR
ISG15	over	EDR, MDAMB361
CYBA	over	EDR, MCF7
TP53INP1	over	EDR, ZR751
GLO1	over	EDR, MDAMB361
PEBP1	over	EDR, MCF7, TamR
DBI	over	EDR, MDAMB361
LGALS3	over	EDR, MCF7, MDAMB361, TamR
PIK3R3	over	EDR, MDAMB361, T47D, ZR751
FOS	over	EDR, MDAMB361, TamR
SH3BGRL	over	EDR, MCF7
IFITM3	over	EDR, MCF7, MDAMB361, T47D, TamR
CPNE3	over	EDR, TamR
PLBD1	over	EDR, MDAMB361
TSPO	over	EDR, MCF7, MDAMB361
JUN	over	EDR, MCF7, MDAMB361
BID	over	EDR, MDAMB361, ZR751
PRDX1	over	EDR, MDAMB361
PRDX6	over	EDR, MCF7, MDAMB361
MAP3K1	over	EDR, ZR751
C6orf141	over	EDR, T47D
ANXA9	over	EDR, MCF7, TamR
NMB	over	EDR, T47D
SOWAHC	over	EDR, TamR
DYNLL1	over	EDR, TamR
SCCPDH	over	EDR, MDAMB361
RABAC1	over	EDR, MCF7
CXXC5	over	EDR, TamR
CKB	over	EDR, MDAMB361, ZR751
FAM49B	over	EDR, MDAMB361
BCL7C	over	EDR, MDAMB361
DDIT4	over	EDR, MDAMB361, T47D, ZR751
ELOC	over	EDR, TamR
PPL	over	EDR, T47D
C9orf3	over	EDR, MCF7, MDAMB361, TamR
RIDA	over	EDR, MDAMB361, ZR751
NDUFAF6	over	EDR, ZR751
SRI	over	EDR, MDAMB361, ZR751
RAB18	over	EDR, MCF7
ZNHIT1	over	EDR, MDAMB361, ZR751
UCP2	over	EDR, MDAMB361, TamR
SRSF1	over	EDR, TamR, ZR751
RRP15	over	EDR, ZR751
ACTG1	over	EDR, ZR751
TIMP2	over	EDR, T47D
ENY2	over	EDR, MDAMB361, TamR
IFITM2	over	EDR, TamR
GALM	over	EDR, T47D
BST2	over	EDR, MCF7, T47D
CERK	over	EDR, MDAMB361, ZR751
C16orf74	over	EDR, MCF7, MDAMB361, TamR
ZNF706	over	EDR, MDAMB361, TamR
VPS29	over	EDR, MCF7, TamR
MXD4	over	EDR, TamR
HARS	over	EDR, ZR751
GRHPR	over	EDR, MDAMB361
RGS10	over	EDR, T47D
DUSP1	over	EDR, ZR751
OAS3	over	EDR, T47D
JUNB	over	EDR, MDAMB361
PXN	over	EDR, MDAMB361
CACYBP	over	EDR, MCF7
AC078814.1	over	EDR, MCF7, ZR751
PDRG1	over	EDR, ZR751
HIGD1A	over	EDR, ZR751
MRPL15	over	EDR, MCF7, MDAMB361, TamR, ZR751
DCAF13	over	EDR, MCF7, MDAMB361, TamR, ZR751
RHOF	over	EDR, T47D, TamR
DCXR	over	EDR, TamR
ZMYND8	over	EDR, TamR
ZHX1	over	EDR, MDAMB361, TamR
TMEM134	over	EDR, MCF7
YTHDF3	over	EDR, TamR
SCARB1	over	EDR, T47D, TamR
PPP1R14B	over	EDR, MDAMB361, ZR751
THEM6	over	EDR, MDAMB361, T47D, TamR, ZR751
ZFP36	over	EDR, MCF7
PYCARD	over	EDR, MDAMB361
CRELD2	over	EDR, MDAMB361
FUNDC1	over	EDR, MDAMB361
FAM214A	over	EDR, TamR
EHD4	over	EDR, MDAMB361
PRPS1	over	EDR, MDAMB361, ZR751
STX6	over	EDR, TamR
BCLAF1	over	EDR, ZR751
SQLE	over	EDR, TamR
SYAP1	over	EDR, MDAMB361
SMS	over	EDR, MDAMB361
NDUFS5	over	EDR, MDAMB361
VDAC3	over	EDR, ZR751
EEF1A1P11	over	EDR, MCF7, ZR751
SLC27A5	over	EDR, ZR751
RAB9A	over	EDR, MDAMB361
FDFT1	over	EDR, ZR751
SDF2L1	over	EDR, TamR
AURKAIP1	over	EDR, MDAMB361, ZR751
FKBP3	over	EDR, MCF7
NANS	over	EDR, MCF7, MDAMB361
SYNE4	over	EDR, MCF7, TamR, ZR751
BACE1	over	EDR, T47D
2024-03-09	over	EDR, T47D
AFF4	over	EDR, ZR751
CBR1	over	EDR, T47D, TamR
SASH1	over	EDR, TamR
TPRG1L	over	EDR, TamR
CHCHD6	over	EDR, MDAMB361, ZR751
WWP1	over	EDR, MDAMB361, TamR
CMC2	over	EDR, TamR
UMPS	over	EDR, TamR
DECR1	over	EDR, MCF7
VDR	over	EDR, T47D
ZMIZ1	over	EDR, MDAMB361
EEA1	over	EDR, T47D
PREPL	over	EDR, ZR751
MANF	over	EDR, TamR
PQLC3	over	EDR, MDAMB361, T47D, ZR751
HEATR5A	over	EDR, TamR
MYO1B	over	EDR, MDAMB361
C1QBP	over	MCF7, MDAMB361, ZR751
AC131235.1	over	MCF7, ZR751
LAPTM4A	over	MCF7, T47D
MRPL17	over	MCF7, MDAMB361, TamR
TST	over	MCF7, MDAMB361, T47D
SRSF9	over	MCF7, TamR
TSFM	over	MCF7, TamR
PRDX4	over	MCF7, MDAMB361, TamR
SOD1	over	MCF7, MDAMB361, TamR
MDH2	over	MCF7, MDAMB361, ZR751
TMEM205	over	MCF7, MDAMB361
EEF1A1P6	over	MCF7, ZR751
SSFA2	over	MCF7, MDAMB361, ZR751
MDH1	over	MCF7, ZR751
MYC	over	MCF7, MDAMB361, TamR, ZR751
PSMA3	over	MCF7, MDAMB361, TamR
AL139095.2	over	MCF7, ZR751
TMEM160	over	MCF7, MDAMB361
ECE2	over	MCF7, T47D, TamR
TSPYL1	over	MCF7, ZR751
NUDCD2	over	MCF7, ZR751
AC010343.1	over	MCF7, ZR751
UCK2	over	MCF7, MDAMB361, TamR
SLC39A4	over	MCF7, TamR, ZR751
PUF60	over	MCF7, ZR751
ALG3	over	MCF7, ZR751
PTPRK	over	MCF7, MDAMB361, ZR751
PTRH2	over	MCF7, MDAMB361, TamR
PABPC3	over	MCF7, ZR751
TUBD1	over	MCF7, TamR
PABPC1P3	over	MCF7, ZR751
NCOA4	over	MCF7, ZR751
SCIN	over	MCF7, T47D, TamR
PPA1	over	MDAMB361, ZR751
TMEM64	over	MDAMB361, TamR, ZR751
DDX21	over	MDAMB361, TamR, ZR751
PPIF	over	MDAMB361, TamR, ZR751
KRT8	over	MDAMB361, TamR
MRPS16	over	MDAMB361, ZR751
FTL	over	MDAMB361, T47D
HSD17B10	over	MDAMB361, ZR751
COMTD1	over	MDAMB361, T47D
EIF4EBP2	over	MDAMB361, T47D
YWHAZ	over	MDAMB361, TamR, ZR751
NDUFB9	over	MDAMB361, TamR, ZR751
OXCT1	over	MDAMB361, ZR751
PHB	over	MDAMB361, ZR751
ZCCHC24	over	MDAMB361, TamR
RIPOR1	over	MDAMB361, TamR
DSG2	over	MDAMB361, TamR
BAG2	over	MDAMB361, T47D, TamR
PSMD2	over	MDAMB361, ZR751
MRPL14	over	MDAMB361, TamR
SNU13	over	MDAMB361, TamR, ZR751
TFRC	over	MDAMB361, TamR, ZR751
EBP	over	MDAMB361, ZR751
MRPS30	over	MDAMB361, ZR751
COX5A	over	MDAMB361, ZR751
FECH	over	MDAMB361, ZR751
TUBB6	over	MDAMB361, TamR
TPD52L1	over	MDAMB361, TamR
YBX3	over	MDAMB361, ZR751
SHISA5	over	MDAMB361, T47D
PSMC5	over	MDAMB361, TamR
RAN	over	MDAMB361, TamR, ZR751
AGO2	over	MDAMB361, T47D, ZR751
LCP1	over	MDAMB361, TamR
PDHA1	over	MDAMB361, ZR751
DESI1	over	MDAMB361, TamR, ZR751
ATP1B3	over	MDAMB361, TamR
COX7A2	over	MDAMB361, TamR
CCDC6	over	MDAMB361, ZR751
CCT2	over	MDAMB361, ZR751
EPOP	over	MDAMB361, T47D
BCR	over	MDAMB361, TamR
UBE2G2	over	MDAMB361, T47D, TamR, ZR751
ANAPC5	over	MDAMB361, TamR
NOP58	over	MDAMB361, ZR751
FAM174A	over	MDAMB361, TamR
COA4	over	MDAMB361, TamR, ZR751
SDHB	over	MDAMB361, ZR751
MRPS12	over	MDAMB361, TamR, ZR751
BZW2	over	MDAMB361, TamR
PHKG2	over	MDAMB361, TamR
PABPC4	over	MDAMB361, TamR, ZR751
DERL1	over	MDAMB361, TamR
CDC123	over	MDAMB361, ZR751
GYS1	over	MDAMB361, ZR751
MSRB1	over	MDAMB361, T47D, TamR
THAP11	over	MDAMB361, TamR
UBE2E2	over	MDAMB361, ZR751
MRPS9	over	MDAMB361, ZR751
IMP4	over	MDAMB361, ZR751
HNRNPH3	over	MDAMB361, TamR
CTSC	over	MDAMB361, T47D, ZR751
NDUFA8	over	MDAMB361, TamR, ZR751
NCLN	over	MDAMB361, ZR751
POLR3K	over	MDAMB361, TamR
CISD1	over	MDAMB361, ZR751
BCS1L	over	MDAMB361, ZR751
CCDC167	over	MDAMB361, TamR
CAD	over	MDAMB361, TamR
USP14	over	MDAMB361, TamR, ZR751
TMEM109	over	MDAMB361, TamR
NBN	over	MDAMB361, TamR
COLGALT1	over	MDAMB361, T47D, ZR751
SNRPD1	over	MDAMB361, TamR
ABCF2	over	MDAMB361, TamR, ZR751
NPLOC4	over	MDAMB361, TamR
CRTAP	over	MDAMB361, T47D
APEX2	over	MDAMB361, T47D
JMJD4	over	MDAMB361, ZR751
TOMM34	over	MDAMB361, ZR751
DCUN1D5	over	MDAMB361, TamR
MPP6	over	MDAMB361, ZR751
TIMM44	over	MDAMB361, ZR751
MRGBP	over	MDAMB361, TamR
RAP2A	over	MDAMB361, TamR, ZR751
UNKL	over	MDAMB361, TamR, ZR751
DIAPH1	over	MDAMB361, ZR751
DDX54	over	MDAMB361, TamR
DDX24	over	MDAMB361, ZR751
COX7B	over	MDAMB361, TamR
UQCRC1	over	MDAMB361, ZR751
PPM1G	over	T47D, TamR, ZR751
OST4	over	T47D, ZR751
PPTC7	over	T47D, TamR
NR2F6	over	T47D, TamR
BCCIP	over	T47D, TamR
MPV17	over	T47D, ZR751
HES6	over	T47D, ZR751
TMED2	over	T47D, TamR
RBMS1	over	T47D, TamR
AKAP1	over	T47D, TamR
LGR4	over	T47D, TamR
KLHL13	over	T47D, ZR751
AZIN1	over	T47D, ZR751
CCNYL1	over	T47D, TamR
PREB	over	T47D, TamR
GPR157	over	T47D, TamR
SFXN4	over	T47D, ZR751
SMAGP	over	T47D, TamR
MLEC	over	T47D, TamR
FAM96A	over	T47D, TamR
SIGMAR1	over	T47D, ZR751
ITGB1BP1	over	T47D, TamR, ZR751
IDH3A	over	T47D, ZR751
TEX261	over	T47D, ZR751
ARPP19	over	T47D, TamR, ZR751
ATP2A2	over	T47D, TamR
RUSC1	over	T47D, TamR
ADCY3	over	T47D, TamR, ZR751
PGM2	over	T47D, TamR
KLF10	over	T47D, TamR
RMND5A	over	T47D, ZR751
C12orf49	over	T47D, TamR
JPT1	over	TamR, ZR751
SRSF2	over	TamR, ZR751
TRIP13	over	TamR, ZR751
TUBB	over	TamR, ZR751
SNHG16	over	TamR, ZR751
SERBP1	over	TamR, ZR751
PFKM	over	TamR, ZR751
STARD7	over	TamR, ZR751
SLC25A10	over	TamR, ZR751
MRPS7	over	TamR, ZR751
DHCR7	over	TamR, ZR751
TIMM17A	over	TamR, ZR751
FAM98A	over	TamR, ZR751
CIAO1	over	TamR, ZR751
MRPS25	over	TamR, ZR751
POLR3H	over	TamR, ZR751
NFS1	over	TamR, ZR751
HMGCS1	over	TamR, ZR751
LYPLA1	over	TamR, ZR751
GEMIN5	over	TamR, ZR751
SDHA	over	TamR, ZR751
CYC1	over	TamR, ZR751
YWHAG	over	TamR, ZR751
BOP1	over	TamR, ZR751
BRIX1	over	TamR, ZR751
FARSA	over	TamR, ZR751
NOP56	over	TamR, ZR751
DUS1L	over	TamR, ZR751
VDAC1	over	TamR, ZR751
MVD	over	TamR, ZR751
TRIM25	over	TamR, ZR751
BYSL	over	TamR, ZR751
EMB	over	TamR, ZR751
CA2	over	TamR, ZR751
LINC00665	over	TamR, ZR751
ME1	over	TamR, ZR751
AMD1	over	TamR, ZR751
C11orf24	over	TamR, ZR751
NAA25	over	TamR, ZR751
TMEM97	over	TamR, ZR751
GTF3C2	over	TamR, ZR751
SLC52A2	over	TamR, ZR751
PSMD12	over	TamR, ZR751
AC145207.5	over	TamR, ZR751
CLINT1	over	TamR, ZR751
NAA10	over	TamR, ZR751
TXNL4A	over	TamR, ZR751
RAD1	over	TamR, ZR751
SLC25A32	over	TamR, ZR751
PGP	over	TamR, ZR751
HMGCR	over	TamR, ZR751
LPCAT1	over	TamR, ZR751
PTDSS1	over	TamR, ZR751
SEH1L	over	TamR, ZR751
SUB1	over	TamR, ZR751
SNHG1	over	TamR, ZR751
SCAMP1	over	TamR, ZR751
SF3B6	over	TamR, ZR751
PYCR3	over	TamR, ZR751
MAPKAPK3	over	TamR, ZR751
NDUFAF2	over	TamR, ZR751
NOL11	over	TamR, ZR751
FBXW7	over	TamR, ZR751
TCERG1	over	TamR, ZR751
SLC35A4	over	TamR, ZR751
VCP	under	BT474, MCF7
EEF2	under	BT474, TamR
PSMD3	under	BT474, MCF7
SERF2	under	BT474, MCF7, ZR751
DHRS2	under	BT474, MDAMB361
CFL1	under	BT474, MCF7, MDAMB361, TamR
AC007969.1	under	BT474, TamR
NPY1R	under	BT474, MDAMB361
AL022718.1	under	BT474, TamR
FLNA	under	BT474, MCF7, TamR
COX8A	under	BT474, MDAMB361, T47D, TamR
DYNLRB1	under	BT474, ZR751
NDUFB2	under	BT474, T47D
GPX4	under	BT474, MDAMB361, TamR, ZR751
FUS	under	BT474, ZR751
PMEPA1	under	BT474, TamR
GREB1	under	BT474, MDAMB361
SLC2A4RG	under	BT474, ZR751
GSS	under	BT474, EDR
AC092069.1	under	BT474, MDAMB361
OLFM1	under	BT474, MCF7, T47D
GFRA1	under	BT474, EDR, T47D
AAMP	under	BT474, TamR
MLLT6	under	BT474, ZR751
HES4	under	BT474, ZR751
AP003385.3	under	BT474, TamR
MLPH	under	BT474, MDAMB361, ZR751
AES	under	BT474, MDAMB361, TamR, ZR751
PPP4C	under	BT474, TamR, ZR751
CIRBP	under	BT474, TamR, ZR751
CDC37	under	BT474, TamR
ACTB	under	BT474, MCF7, TamR
AC068724.1	under	BT474, TamR, ZR751
GNB1	under	BT474, ZR751
GRINA	under	BT474, MCF7, MDAMB361, ZR751
ATP5I	under	BT474, EDR, MCF7, MDAMB361, ZR751
BMP7	under	BT474, TamR
MRPS21	under	BT474, TamR
HMG20B	under	BT474, MDAMB361, TamR, ZR751
AP2S1	under	BT474, MCF7, TamR
PPP2R1A	under	BT474, MCF7, MDAMB361
GABPB1-AS1	under	BT474, EDR
MINOS1	under	BT474, TamR
POLR2J	under	BT474, MCF7
IPO4	under	BT474, TamR
PALLD	under	BT474, EDR, T47D, TamR
JUP	under	BT474, MCF7, ZR751
AC079140.2	under	BT474, TamR
GNB2	under	BT474, MCF7, MDAMB361, TamR, ZR751
SNRPB	under	BT474, EDR
ATXN2L	under	BT474, MCF7, TamR, ZR751
RAE1	under	BT474, EDR
PIGO	under	BT474, EDR, MCF7
EFNA3	under	BT474, ZR751
POLR2E	under	BT474, TamR
PTMAP5	under	BT474, MDAMB361, ZR751
LMNA	under	BT474, ZR751
TPM1	under	BT474, MCF7
AP001024.1	under	BT474, TamR
MIDN	under	BT474, TamR
TNRC18	under	BT474, ZR751
ZFAS1	under	BT474, TamR
GSN	under	BT474, MDAMB361, T47D
AC016739.1	under	BT474, TamR
SRRM2	under	BT474, MDAMB361, ZR751
ASCL2	under	BT474, MDAMB361
LAMTOR1	under	BT474, TamR
NDUFA3	under	BT474, ZR751
GIPC1	under	BT474, TamR
SERINC2	under	BT474, ZR751
SLC7A2	under	BT474, EDR
SPDEF	under	BT474, EDR, MDAMB361, T47D, ZR751
NDUFB1	under	BT474, T47D
MRPL27	under	BT474, EDR
UBE2I	under	BT474, MDAMB361, TamR
HPS1	under	BT474, MDAMB361
SIAH2	under	BT474, EDR
EIF5A	under	BT474, TamR
AKT1	under	BT474, TamR, ZR751
IGF1R	under	BT474, EDR, MDAMB361, TamR
PTGES2	under	BT474, EDR
PGAP3	under	BT474, MDAMB361
Z74021.1	under	BT474, TamR
B4GALT1	under	BT474, MCF7, TamR
CUX1	under	BT474, ZR751
ACTN1	under	BT474, MCF7, TamR
KLHDC3	under	BT474, TamR
OBSL1	under	BT474, TamR, ZR751
ANXA6	under	BT474, T47D, TamR
PSMA1	under	BT474, ZR751
FAM129B	under	BT474, ZR751
AC116533.1	under	BT474, TamR
DDT	under	BT474, T47D, TamR
MAPKAP1	under	BT474, EDR
SPATA20	under	BT474, ZR751
NELFB	under	BT474, EDR
TMEM129	under	BT474, MDAMB361
COMT	under	BT474, MDAMB361, ZR751
PSPH	under	BT474, TamR
AC005912.1	under	BT474, TamR
CSNK2B	under	BT474, T47D, TamR
SMDT1	under	BT474, MDAMB361, ZR751
C4orf48	under	BT474, MCF7
NOP10	under	BT474, MCF7
NPDC1	under	BT474, T47D
C14orf2	under	BT474, EDR, MCF7, T47D
AP1G2	under	BT474, TamR, ZR751
DPP7	under	BT474, T47D, TamR
KLC1	under	BT474, MCF7, TamR
CENPB	under	BT474, MCF7
C8orf82	under	BT474, MDAMB361
RGL3	under	BT474, ZR751
DPM3	under	BT474, ZR751
PEPD	under	BT474, MDAMB361
WDR34	under	BT474, EDR
TM4SF1	under	EDR, MCF7, ZR751
MRFAP1	under	EDR, MDAMB361
UBL3	under	EDR, ZR751
IRX3	under	EDR, MCF7, MDAMB361, ZR751
CSDE1	under	EDR, TamR
RHOBTB3	under	EDR, MCF7
DKK1	under	EDR, TamR
ATP1A1	under	EDR, MDAMB361
KIAA1324	under	EDR, MDAMB361, ZR751
ASS1	under	EDR, TamR, ZR751
NMD3	under	EDR, TamR
G6PD	under	EDR, MCF7
NRAS	under	EDR, MDAMB361
PAPOLA	under	EDR, T47D
ABHD17C	under	EDR, MDAMB361, TamR
GALNT12	under	EDR, MDAMB361
MRFAP1L1	under	EDR, MDAMB361, ZR751
EIF1	under	EDR, TamR, ZR751
NPEPPS	under	EDR, T47D
YY1	under	EDR, MDAMB361
STX16	under	EDR, TamR
PTPN12	under	EDR, ZR751
ANP32B	under	EDR, TamR, ZR751
CCDC170	under	EDR, TamR
MYB	under	EDR, MDAMB361
DYNLT1	under	EDR, ZR751
ANP32E	under	EDR, ZR751
NSD2	under	EDR, MDAMB361, ZR751
LRIG1	under	EDR, MDAMB361
PHGDH	under	EDR, TamR
AC006064.4	under	EDR, MCF7, MDAMB361
RMI2	under	EDR, MDAMB361
PCBP2	under	EDR, TamR, ZR751
EIF2AK1	under	EDR, ZR751
TGFB3	under	EDR, MDAMB361
FAM234B	under	EDR, MDAMB361
PPP1CA	under	EDR, MDAMB361, TamR
AC093001.1	under	EDR, MDAMB361, TamR
ID2	under	EDR, MDAMB361
GAK	under	EDR, MDAMB361, ZR751
C9orf152	under	EDR, MDAMB361, ZR751
COX17	under	EDR, T47D, ZR751
PAWR	under	EDR, ZR751
SLC25A24	under	EDR, TamR
HDGF	under	EDR, MDAMB361, ZR751
SARS	under	EDR, TamR
INPP4B	under	EDR, MDAMB361, TamR
MXD3	under	EDR, T47D
GBE1	under	EDR, T47D
SPRED2	under	EDR, MDAMB361
SLC2A10	under	EDR, MDAMB361, ZR751
PRLR	under	EDR, MDAMB361, T47D
HDGFL3	under	EDR, MCF7, MDAMB361, ZR751
NUP210	under	EDR, MCF7
AC093323.1	under	EDR, MDAMB361
TROAP	under	EDR, MDAMB361, ZR751
ARPC4	under	EDR, TamR
DUSP5	under	EDR, MDAMB361, ZR751
FBXO27	under	EDR, ZR751
CREB3L4	under	EDR, MDAMB361, ZR751
CTBP1	under	EDR, MDAMB361, TamR, ZR751
DDX23	under	EDR, MDAMB361
TOP1	under	EDR, MDAMB361
FRAT2	under	EDR, MDAMB361
SF3B2	under	EDR, MCF7, T47D
RDH11	under	EDR, MDAMB361, ZR751
TSC22D1	under	EDR, MCF7, MDAMB361, TamR
RAD23A	under	EDR, ZR751
SDC4	under	EDR, ZR751
FOXN3	under	EDR, ZR751
CERS6	under	EDR, MDAMB361
TRIB3	under	EDR, MDAMB361, TamR
NUMA1	under	EDR, ZR751
MOV10	under	EDR, ZR751
EIF2A	under	EDR, T47D
NRM	under	EDR, MDAMB361
RAP1GAP	under	EDR, MDAMB361
STMN1	under	EDR, TamR, ZR751
AK7	under	EDR, TamR
ALDH3A2	under	EDR, TamR
TBL1X	under	EDR, TamR
CPT1A	under	EDR, MDAMB361
SNHG7	under	EDR, MDAMB361, ZR751
MCM2	under	EDR, MDAMB361
ACAA2	under	EDR, TamR
ADD1	under	EDR, MDAMB361, ZR751
CTDSP2	under	EDR, ZR751
ATP6V1G1	under	EDR, MDAMB361, TamR
MED13	under	EDR, MDAMB361
MAP7	under	EDR, TamR
TOM1L1	under	EDR, MDAMB361, TamR, ZR751
USP7	under	EDR, MCF7
ATXN3	under	EDR, ZR751
HNRNPH1	under	EDR, MDAMB361
BRD3	under	EDR, ZR751
DHPS	under	EDR, TamR, ZR751
FLNB	under	EDR, MDAMB361, T47D
EPB41L5	under	EDR, MCF7
TMEM30B	under	EDR, TamR
GOT1	under	EDR, MDAMB361
MBD2	under	EDR, MCF7
ZFAND6	under	EDR, MDAMB361, ZR751
YIPF1	under	EDR, MDAMB361
SULF2	under	EDR, MCF7, TamR
ZC3H14	under	EDR, T47D
RNPEP	under	EDR, ZR751
UBE2M	under	EDR, MCF7
KMT5B	under	EDR, MDAMB361
SYTL2	under	EDR, MCF7
GPAA1	under	EDR, MDAMB361
PSMC3	under	EDR, T47D
GLUD1	under	EDR, MDAMB361
DHTKD1	under	EDR, TamR, ZR751
KBTBD2	under	EDR, ZR751
MYO19	under	EDR, MCF7
MRPS35	under	EDR, TamR, ZR751
SSRP1	under	EDR, MCF7
TAB2	under	EDR, ZR751
KCTD3	under	EDR, ZR751
ATG3	under	EDR, T47D
HIST1H4C	under	EDR, MDAMB361
GYG1	under	EDR, T47D
MFF	under	EDR, ZR751
PPM1A	under	EDR, ZR751
DRAM1	under	EDR, TamR
RALY	under	EDR, MDAMB361
PISD	under	EDR, MCF7
PLK1	under	EDR, MDAMB361
GDF15	under	MCF7, TamR, ZR751
NEAT1	under	MCF7, MDAMB361, ZR751
PHLDA3	under	MCF7, TamR, ZR751
CHMP5	under	MCF7, ZR751
CTNNA1	under	MCF7, T47D
PCLAF	under	MCF7, MDAMB361, TamR, ZR751
STMN3	under	MCF7, MDAMB361
MSI2	under	MCF7, MDAMB361, TamR, ZR751
RGP1	under	MCF7, MDAMB361
PHF19	under	MCF7, MDAMB361, ZR751
INPPL1	under	MCF7, TamR
TCEA3	under	MCF7, ZR751
LRPAP1	under	MCF7, MDAMB361
MDM2	under	MCF7, ZR751
SELENOS	under	MCF7, ZR751
BRD2	under	MCF7, MDAMB361, ZR751
DDB1	under	MCF7, T47D
ABCG1	under	MCF7, MDAMB361
GALNT6	under	MCF7, ZR751
CDH1	under	MCF7, MDAMB361, ZR751
ATP1B1	under	MCF7, MDAMB361
CTNNB1	under	MCF7, TamR
WDR1	under	MCF7, MDAMB361, TamR
PLXNB2	under	MCF7, TamR
ZFYVE19	under	MCF7, ZR751
FIBCD1	under	MCF7, ZR751
ELF2	under	MCF7, ZR751
HNRNPUL2	under	MCF7, MDAMB361, TamR
GSE1	under	MCF7, ZR751
LINC01578	under	MCF7, MDAMB361, TamR, ZR751
STIP1	under	MCF7, MDAMB361
KMT2E	under	MCF7, ZR751
LPP	under	MCF7, MDAMB361, TamR
NARS	under	MCF7, MDAMB361, TamR
MGLL	under	MCF7, ZR751
TIMP1	under	MCF7, MDAMB361, TamR
NDUFV3	under	MCF7, TamR
EPHB4	under	MCF7, ZR751
DDX46	under	MCF7, MDAMB361
ACTR3	under	MCF7, TamR
ACTN4	under	MCF7, MDAMB361, TamR, ZR751
ANP32A	under	MCF7, MDAMB361
LAMA5	under	MCF7, MDAMB361, ZR751
BLOC1S2	under	MCF7, MDAMB361
HTATSF1	under	MCF7, ZR751
LYPD3	under	MCF7, ZR751
GPX2	under	MDAMB361, ZR751
SCARB2	under	MDAMB361, TamR, ZR751
CCNI	under	MDAMB361, ZR751
TPT1	under	MDAMB361, T47D, TamR
H1F0	under	MDAMB361, TamR, ZR751
DUSP4	under	MDAMB361, TamR, ZR751
LRRFIP1	under	MDAMB361, ZR751
OCIAD1	under	MDAMB361, ZR751
FAM198B	under	MDAMB361, TamR, ZR751
CLCN3	under	MDAMB361, ZR751
UBALD2	under	MDAMB361, ZR751
FGFR1	under	MDAMB361, TamR
MIEN1	under	MDAMB361, ZR751
TRIM8	under	MDAMB361, ZR751
NBL1	under	MDAMB361, T47D
FGFR4	under	MDAMB361, ZR751
SLC1A4	under	MDAMB361, ZR751
RB1	under	MDAMB361, T47D
MFSD10	under	MDAMB361, TamR, ZR751
HSBP1L1	under	MDAMB361, ZR751
MICU2	under	MDAMB361, T47D
ITPR3	under	MDAMB361, ZR751
ACSL3	under	MDAMB361, ZR751
RIPOR3	under	MDAMB361, T47D
YWHAE	under	MDAMB361, TamR
BHLHE41	under	MDAMB361, ZR751
MZT1	under	MDAMB361, T47D
NDUFC1	under	MDAMB361, ZR751
TMEM87A	under	MDAMB361, ZR751
PNISR	under	MDAMB361, ZR751
C16orf62	under	MDAMB361, ZR751
TANC2	under	MDAMB361, TamR
IQGAP1	under	MDAMB361, ZR751
HADH	under	MDAMB361, ZR751
SLAIN2	under	MDAMB361, ZR751
OS9	under	MDAMB361, ZR751
C2orf54	under	MDAMB361, ZR751
BOD1L1	under	MDAMB361, ZR751
ROGDI	under	MDAMB361, ZR751
PDS5A	under	MDAMB361, ZR751
APP	under	MDAMB361, TamR, ZR751
RAB1B	under	MDAMB361, T47D
ERBB3	under	MDAMB361, TamR, ZR751
2024-03-05	under	MDAMB361, TamR, ZR751
ELF1	under	MDAMB361, ZR751
YPEL3	under	MDAMB361, ZR751
SLC30A9	under	MDAMB361, ZR751
TOX3	under	MDAMB361, ZR751
DALRD3	under	MDAMB361, ZR751
SAP18	under	MDAMB361, T47D
MGAT4A	under	MDAMB361, TamR
NAXD	under	MDAMB361, ZR751
RAB7A	under	MDAMB361, T47D, ZR751
VAPA	under	MDAMB361, ZR751
MANBA	under	MDAMB361, ZR751
ARFIP1	under	MDAMB361, ZR751
SETD7	under	MDAMB361, ZR751
TMEM8B	under	MDAMB361, ZR751
FLOT1	under	MDAMB361, ZR751
SERTAD4	under	MDAMB361, ZR751
SRSF5	under	MDAMB361, TamR
OCIAD2	under	MDAMB361, ZR751
ZC3H13	under	MDAMB361, T47D
NDE1	under	MDAMB361, TamR
ENO2	under	MDAMB361, ZR751
HOXC10	under	MDAMB361, ZR751
N4BP2L2	under	MDAMB361, TamR, ZR751
PROSER1	under	MDAMB361, T47D
H1FX	under	MDAMB361, TamR, ZR751
WNK1	under	MDAMB361, ZR751
KPNA3	under	MDAMB361, T47D
HID1	under	MDAMB361, ZR751
SEMA3C	under	MDAMB361, T47D
TMEM192	under	MDAMB361, ZR751
SUCLA2	under	MDAMB361, T47D
NEK2	under	MDAMB361, ZR751
PMVK	under	MDAMB361, TamR
HIST1H2AC	under	MDAMB361, T47D
TMEM62	under	MDAMB361, ZR751
VEZF1	under	MDAMB361, ZR751
MED4	under	MDAMB361, T47D
ADGRG1	under	MDAMB361, ZR751
ARGLU1	under	MDAMB361, T47D
SHANK2	under	MDAMB361, TamR
AC005332.9	under	MDAMB361, ZR751
RAB27B	under	MDAMB361, ZR751
IRX5	under	MDAMB361, ZR751
CD151	under	MDAMB361, ZR751
NPIPA1	under	MDAMB361, TamR
TBX2-AS1	under	MDAMB361, TamR
HNRNPD	under	MDAMB361, ZR751
CENPU	under	MDAMB361, ZR751
ANKRD11	under	MDAMB361, TamR
TMX2	under	MDAMB361, T47D
MANSC1	under	MDAMB361, ZR751
CDS1	under	MDAMB361, ZR751
SEC24B	under	MDAMB361, ZR751
ETV6	under	MDAMB361, ZR751
AC020978.6	under	MDAMB361, ZR751
CTNNBIP1	under	MDAMB361, ZR751
NIPSNAP2	under	MDAMB361, TamR, ZR751
RAB5B	under	MDAMB361, ZR751
GGPS1	under	MDAMB361, ZR751
ATP2B1	under	MDAMB361, TamR
NECTIN2	under	MDAMB361, TamR, ZR751
VPS13C	under	MDAMB361, ZR751
UBXN4	under	MDAMB361, ZR751
CTCF	under	MDAMB361, ZR751
NEBL	under	MDAMB361, ZR751
SPHK1	under	MDAMB361, ZR751
SBK1	under	MDAMB361, TamR, ZR751
CKAP2	under	MDAMB361, T47D
DCK	under	MDAMB361, ZR751
ZNF24	under	MDAMB361, ZR751
NBR1	under	MDAMB361, ZR751
RAPH1	under	MDAMB361, ZR751
DBP	under	MDAMB361, ZR751
SOGA1	under	MDAMB361, ZR751
NSD3	under	MDAMB361, ZR751
FAM210B	under	MDAMB361, TamR
TMEM268	under	MDAMB361, TamR
MGEA5	under	MDAMB361, TamR, ZR751
SHMT2	under	MDAMB361, TamR
DNAJC10	under	MDAMB361, ZR751
SNHG5	under	T47D, TamR
UBXN1	under	T47D, TamR
PFDN5	under	T47D, TamR
CD44	under	T47D, ZR751
RTN3	under	T47D, TamR
RAB32	under	T47D, TamR
ANXA3	under	T47D, TamR
TRPT1	under	T47D, ZR751
ARSD	under	T47D, TamR, ZR751
MRPL54	under	T47D, ZR751
MYL6B	under	T47D, TamR
METTL5	under	T47D, ZR751
KRT23	under	T47D, TamR
TRIL	under	T47D, ZR751
MRPL51	under	T47D, ZR751
CAP2	under	T47D, TamR
CNN2	under	TamR, ZR751
AARS	under	TamR, ZR751
ATP2C2	under	TamR, ZR751
ADGRV1	under	TamR, ZR751
OPN3	under	TamR, ZR751
C1orf56	under	TamR, ZR751
FOXP1	under	TamR, ZR751
KIF13B	under	TamR, ZR751
SUMF2	under	TamR, ZR751
SMIM19	under	TamR, ZR751
JADE1	under	TamR, ZR751
NCOA3	under	TamR, ZR751
GADD45B	under	TamR, ZR751
PRSS8	under	TamR, ZR751
POGZ	under	TamR, ZR751
TTC39B	under	TamR, ZR751
AVL9	under	TamR, ZR751
TLE2	under	TamR, ZR751
DESI2	under	TamR, ZR751
TMEM9	under	TamR, ZR751
H2AFV	under	TamR, ZR751
EMP2	under	TamR, ZR751
MIA3	under	TamR, ZR751
ACADVL	under	TamR, ZR751
CYTH2	under	TamR, ZR751
HINT3	under	TamR, ZR751
CTAGE5	under	TamR, ZR751
KDELR1	under	TamR, ZR751
RAB3IP	under	TamR, ZR751
HNRNPUL1	under	TamR, ZR751
DUSP16	under	TamR, ZR751
PGRMC2	under	TamR, ZR751
SLC37A1	under	TamR, ZR751
ERBB2	under	TamR, ZR751
CDC42BPB	under	TamR, ZR751
GCNT1	under	TamR, ZR751
TTYH3	under	TamR, ZR751
USF2	under	TamR, ZR751
CIR1	under	TamR, ZR751
AL049873.1	under	TamR, ZR751
GNL1	under	TamR, ZR751
R3HDM2	under	TamR, ZR751
PLEKHH3	under	TamR, ZR751
COA1	under	TamR, ZR751
C16orf58	under	TamR, ZR751
ZFHX3	under	TamR, ZR751
EPS8L1	under	TamR, ZR751
PPP2R2C	under	TamR, ZR751

## Sheet: Supplementary Data 6
ID	class differential expression (PDS vs PDS)	GeneRatio	BgRatio	pvalue	p.adjust	qvalue	geneID	Count
HALLMARK_MYC_TARGETS_V1	over	28/187	200/4383	1.31034e-08	5.63445e-07	4.13791e-07	PABPC1/YWHAQ/KPNA2/CDC20/HDAC2/G3BP1/GLO1/SRSF1/VDAC3/C1QBP/PRDX4/MYC/DDX21/PHB/COX5A/RAN/CCT2/PABPC4/CAD/SNRPD1/PPM1G/SRSF2/SERBP1/STARD7/CYC1/NOP56/VDAC1/TXNL4A	28
HALLMARK_MTORC1_SIGNALING	over	23/187	200/4383	9.68476e-06	0.000208222	0.000152917	FADS1/ACTR2/SSR1/TUBA4A/PIK3R3/PRDX1/DDIT4/CACYBP/SQLE/SDF2L1/PSMA3/PPA1/TFRC/EBP/CTSC/ABCF2/ATP2A2/DHCR7/HMGCS1/ME1/TMEM97/PSMD12/HMGCR	23
HALLMARK_E2F_TARGETS	over	22/187	200/4383	3.11816e-05	0.000446937	0.000328228	CCNE1/CSE1L/CDK1/KPNA2/CDC25B/RFC3/CDC20/CCNB2/CKS1B/SRSF1/PRPS1/PRDX4/MYC/TFRC/RAN/NBN/JPT1/SRSF2/TRIP13/TUBB/NOP56/RAD1	22
HALLMARK_CHOLESTEROL_HOMEOSTASIS	over	12/187	74/4383	5.49064e-05	0.000590244	0.000433472	PNRC1/TP53INP1/LGALS3/ACTG1/SQLE/FDFT1/EBP/DHCR7/HMGCS1/MVD/TMEM97/HMGCR	12
HALLMARK_OXIDATIVE_PHOSPHORYLATION	over	20/187	200/4383	0.000274597	0.00236154	0.0017343	MRPL15/VDAC3/DECR1/MDH2/MDH1/HSD17B10/MRPS30/COX5A/PDHA1/COX7A2/SDHB/MRPS12/NDUFA8/COX7B/UQCRC1/IDH3A/TIMM17A/SDHA/CYC1/VDAC1	20
HALLMARK_ADIPOGENESIS	over	19/187	200/4383	0.000748637	0.00536523	0.00394019	SOWAHC/UCP2/MRPL15/SCARB1/DECR1/TST/SOD1/MDH2/ATP1B3/SDHB/COX7B/UQCRC1/PREB/IDH3A/SLC25A10/DHCR7/CYC1/YWHAG/ME1	19
HALLMARK_FATTY_ACID_METABOLISM	over	15/187	158/4383	0.00273307	0.0146903	0.0107884	LGALS1/PRDX6/GRHPR/SMS/CBR1/DECR1/MDH2/MDH1/HSD17B10/PDHA1/NBN/HMGCS1/SDHA/CA2/ME1	15
HALLMARK_UV_RESPONSE_UP	over	15/187	158/4383	0.00273307	0.0146903	0.0107884	CCNE1/EPCAM/GGH/TUBA4A/FOS/BID/JUNB/TST/DDX21/PPIF/TFRC/AGO2/SIGMAR1/CA2/AMD1	15
HALLMARK_REACTIVE_OXYGEN_SPECIES_PATHWAY	over	7/187	49/4383	0.00431457	0.0200159	0.0146995	NQO1/PRDX1/PRDX6/JUNB/PRDX4/SOD1/FTL	7
HALLMARK_G2M_CHECKPOINT	over	17/187	200/4383	0.00465486	0.0200159	0.0146995	TPX2/CDK1/KPNA2/CDC25B/CDC20/CCNB2/G3BP1/PURA/CKS1B/SRSF1/SQLE/MYC/UCK2/SNRPD1/JPT1/SRSF2/AMD1	17
HALLMARK_MYC_TARGETS_V2	over	7/187	58/4383	0.0109426	0.0427757	0.0314142	MYC/PHB/IMP4/FARSA/NOP56/BYSL/TMEM97	7
HALLMARK_ESTROGEN_RESPONSE_EARLY	under	20/183	200/4383	0.000204702	0.009621	0.00840356	DHRS2/NPY1R/GREB1/OLFM1/GFRA1/MLPH/SLC7A2/SIAH2/IGF1R/B4GALT1/RHOBTB3/MYB/LRIG1/FLNB/NBL1/SLC1A4/ELF1/CD44/OPN3/SLC37A1	20
